# Supplementary material for: A novel common variant in DCST2 is associated with length in early life and height in adulthood
Source: Hum Mol Genet. 2014 Oct 3;24(4):1155–68. doi: 10.1093/hmg/ddu510 (PMC4447786; doi:10.1093/hmg/ddu510)
Supplement: Supplementary Data [file supp_ddu510_ddu510supp_tables.xls]

## Sheet: Table S1
Table S1. Basic characteristics, exclusions, genotyping, quality control and imputation in GWA discovery studies.
COHORT		ALSPAC	BAMSE	CHOP	COPSAC-2000	COPSAC-Registry	DNBC	Generation R	HAPO	HBCS	INMA	Leipzig	LISA	MAAS	MOBA	NFBC66	NFBC86	PANIC	PIAMA 1	PIAMA 2	Raine	Strip	TEENAGE
COHORT INFORMATION	Ethnicity	British/European descent	Caucasian	European-American	Danish/Caucasian	Danish/Caucasian	Caucasian	Caucasian	Caucasian	Finnish/European descent	European descent	Caucasian	Caucasian	Caucasian	Caucacian	Northern European (White, Caucasian)	Northern European (White, Caucasian)	Caucasian	Dutch/European descent	Dutch/European descent	Caucasian	Caucasian	Greek
	Country (sample source)	UK	Sweden	USA	Denmark	Denmark	Denmark	The Netherlands	Canada, United Kingdom, Australia	Finland	Spain	Germany (Saxony)	Germany	England	Norway	Finland	Finland	Finland	The Netherlands	The Netherlands	Australia	Finland	Greece
	Collection type (e.g. population-based)	Population-Based	Population-based	Population-based	High-risk asthma birth cohort	Severe asthma cases	Prospective general population-based	Population-based birth cohort	Population-based	Population-based	Population-based	obesity enriched	Population-based birth cohort	Population-based birth cohort	Population-based birth cohort	Population based	Population based	population-based sample	Population-based	Population-based	Population-based pregnancy cohort	Population based	Population-based
	Year(s) of birth	April 1991 - Dec 1992	1994-96	1987-present	August 1998 - December 2001	1982-2010	1996-2002	2002-2006	1999-2006	1934-1944	2004-2007	For data protection reasons not recorded; range will be within 1988 and 2010	1998-1999	1997-1999	1999-2008	~98% of cases in 1966, rest of cases in late 1965 or in early 1967	1985-1986	1999-2002	1996/1997	1996/1997	1989-1991	1989-1991	1993-1998
SAMPLE SIZE	N	4816	423	432	348	1111	932	2085	1325	1572	848	607	552	402	832	4642	4652	319	283	195	1272	614	197
PHENOTYPIC EXCLUSIONS	All exclusions by phenotype from the analysis apart from multiple births and twins	Gestational age < 37 weeks	Children born < 37 weeks of gestational age or with a birth length SDS score of < -5 were excluded.	NA	NA	NA	Gestational age < 37 weeks	Gestational age < 37 weeks	All pregnant women at a given center were eligible to participate unless they had one or more of the following exclusion criteria16: age younger than 18 years, a plan to undergo delivery at another hospital an uncertain date of last menstrual period and no ultrasonographic estimation between 6 and 24 weeks of gestational age, inability to complete the oral glucose-tolerance test within 32 weeks o…	Gestational age < 37 weeks	Subjects with gestational age <37 weeks (n=24) (as indicated in the protocol) and subjects with missing information in gestational age (n=6)	syndromal disease (eg. Prader Willi syndrome, Laurence Moon Biedl Bardet, cohen syndrome, Beckwith Wiedeman syndrome, tuberous sklerosis, Down syndr), hypopituitarism, post bariatric surgery. --> patients not included in samples size above	None	Gestational age < 37 weeks	None	Missing BL or missing genome data. GA < 37 weeks. SDS < -5 or SDS > 4	Missing BL or missing genome data. GA < 37 weeks.	Children born before 37 weeks of gestation and non-caucasian	GA < 37 weeks	GA < 37 weeks	Children born before 37 weeks of gestation (exclude <37 weeks, include >= 37 weeks); Non-Caucasian	Down syndrome, GA < 37 weeks	GA < 37 weeks
SUMMARY CHARACTERISTICS	Birth length (median (IQR)), cm	51(50-52)	50 (49-52)	51 (50-53)	52 (51-54)	52 (51-54)	53 (51-54)	51 (49-52)	51 (49-52)	50 (49-52)	50 (49-51)	51 (49 - 52)	52 (50-53)	53 (52-56)	49 (47-51)	50 (49-52)	51 (50-52)	50 (49-51)	51 (50-52)	52 (50-53)	50 (49-51)	51 (50-52)	51 (50-52)
	Gestational age at birth (median (IQR)), weeks	40.0 (39.0-41.0)	40.0 (39.0-41.0)	39.0 (38.0-40.0)	40.0 (39.0-41.0)	40.0 (39.0-41.0)	40.4 (40.1-40.6)	40.3 (39.4-41.1)	40.0 (39.1-40.9)	40.1 (39.1-40.0)	39.9 (39.0-40.7)	40.0 (38.0-40.0)	40 (39.0-41.0)	40.0 (39.0-41.0)	39.0 (36.0-40.0)	40.0 (39.0-41.0)	40.0 (39.0-40.0)	40.0 (39.0-40.0)	40.1 (39.4-41.0)	40.3 (39.6-41.0)	39.9 (38.9-40.9)	40.0 (39.0-40.0)	39.0 (38.0-40.0)
	Sex, % females	48.5	45.0	42.8	51.4	33.7	48.4	48.5	50.3	57.0	48.7	52.0	44.4	49.0	50.1	51.6	50.8	49.3	47.0	42.6	46.3	48.1	53.8
GENOTYPING	Genotyping platform and SNP panel	Illumina 550	Illumina 610k	HumanHap550v1,v3,610Quad	Illumina Infinium II HumanHap550 BeadChip	Affymetrix Axiom CEU array	Illumina Human660W-Quad	Ilumina 610k (n=5,495) and 660k (n=314) Quad arrays	Illumina Human 610 Quad v1 B SNP array	Illumina 670 Quad	NA	MetaboChip, Illumina	Affymetrix Human SNP Array 5.0 and 6.0	illumina 610 Quad	Ilumina 660W Quad arrays	Illumina HumanCNV370DUO Analysis BeadChip	Illumina iSelect Metabochip	Illumina Custom Infinium chemistry, Array - Cardio-Metabo_Chip_11395247_A	Illumina Human610 quad array	Illumina OmniExpress	Illumina 660K Quad array	Metabochip, Illumina	HumanOmniExpress BeadChips (Illumina, San Diego, USA)
	Genotyping centre	Sanger and 23&Me	CNG, France	The Center for Applied Genomics, CHOP	Children's Hospital of Philadelphia, Center for Applied Genomics	Children's Hospital of Philadelphia, Center for Applied Genomics	Johns Hopkins University Center for Inherited Disease Research	Genetic Laboratory-Dept Internal Medicine - Erasmus MC The Netherlands	Broad Institute Center for Genotyping and Analysis (CGA)	Sanger Centre	NA	Wellcome Trust Centre for Human Genetics, University of Oxford	Helmholtz Zentrum Munich	CHOP	The Norwegian Cancer Hospital, Oslo	Broad Institute	Broad Institute	Center for Inherited Disease Research, Johns Hopkins Institute of Genetic Medicine, Johns Hopkins School of Medicine	CNG, Evry Cedex, France	UMCG, Groningen	Centre for Applied Genomics, Toronto, Ontario, Canada	Center for Inherited Disease Research, the Johns Hopkins University, USA	Wellcome Trust Sanger Institute, Hinxton, UK
	Genotype-calling algorithm	Illumina calling	GenCall	BeadStudio	Illumina BeadStudio	NA	Illumina BeadStudio	Genomestudio 2009 V.1.1.9	BeadStudio	Illuminus	NA	GenCall	BRLMM-P (Affy 5.0), BIRDSEEDv2 (Affy 6.0)	Beadstudio GenCall	Genomestudio 2009 V.1.1	Beadstudio		BeadStudio version 3.3.7, Gentrain version 1.0	Illumina Genome studio tools	Illumina Genome studio tools	Beadstudio	GenomeStudio	Illuminus [Teo et al. Bioinformatics. 2007;23,2741-2746.]
SAMPLE QC	Call rate [filter detail]	Excluded individuals with >3% missing data	0.95	0.98	Sample call rate >5%	Sample call rate > 97.5%, SNP call rate > 95%	>95% per individual	0.975	Median call rate = 99.93% [samples missing > 5% removed]	> 0.95%	call rate <0.98 and/or LRR standard deviation >0.3	<95% / 7	> 95 %	0.97	0.97	< 95%	≥ 95% [exclude if <95%/ 296]	-	≥95%	≥95%	0.97	≥95%	< 95%
	Heterozygosity [filter detail]	Excluded individuals with genome-wide heterozygosity >36.4% or <34.3%	None	NA	NA	4SD lower than mean	None	> 4SD from mean	Sex differences (in HapMap controls or babies) in heterozygosity > 0.3 removed	None	None	12	<4SD from mean	0.325		Low mean heterozygosity: exclude if < 0.29 & MDS outliers	Low mean heterozygosity [exclude MDS outliers / 17]	-	None	None	Excluded individuals with genome-wide heterozygosity <30.0%	None	<32% and >35%
	Ethnic outliers / other exclusions [filter detail]	Non-caucasians excluded.	Non-caucasians excluded.	Exclude non-Caucasian self report	Yes, PCA based	Yes, PCA based	No outliers in PCA	Ethnic outliers and gender mismatches	Samples > 5 s.d. from mean eigenvectors 1 and 2 removed. Related samples with K > 1/32 filtered.	Closely related individuals were screened for by examining pair-wise IBD estimates. >0.2 IBD-sharing was used as cut-off. Population stratification was examined using multidimensional scaling analyses. No outliers.	None	Ethnic outliers (6) / gender discordance (40)	Ethnic outliers and gender mismatches excluded	Casucasians only, no ethnic outliers in PCA	Ethnic outliers and gender mismatches	Duplicates: concordance with other DNA >0.99, Contaminated samples: IBS pairwise with most other samples > 0.99, IBS pairwise sharing > 0.20, Withdrew consent, Gender mismatch: genotypic gender different from phenotypic, MDS outliers	Duplicates: concordance with other DNA>0.99 (4); IBS pairwise sharing>0.25 (70); Withdrew consent (230); Gender mismatch: genotypic gender different from phenotypic (35); MDS outliers (10); 545 parents	Ethnic outliers and gender mismatches	Mother born in the Netherlands and Dutch nationality	Mother born in the Netherlands and Dutch nationality	Closely related individuals : >0.1875 IBD-sharing was used as cut-off. Population stratification was examined using PCA. Gender descrepancies. Chromosomal abnormalities	One ethnic outliers and gender mismatches	Samples of non-European descent were excluded (ethnicity was examined by performing multidimensional scaling (MDS) using PLINK by combining the TEENAGE dataset with 1184 individuals from the HapMap phase III populations)
SNP QC (PRIOR TO IMPUTATION)	MAF [filter detail]	0.01	None	0.01	0.01	MAF < 0.1%	> 0.5%	0.01	≥ 2%	>0.01	MAF > 1%	monomorphic/ 39613	1%	0.005	0.01	< 1%	MAF> 0% (exclude monomorphic /46,094)		0.01	0.01	0.01	-	< 1%
	HWE [filter detail]	>5e-7	None	1*10-5	< 1e-5	<5e-6	P>0.001	1*10-7	P ≥ 0.0001	> 1e-6	HWE p value > 10e-6	for MAF>=0.05, HWE p value <5.7x10-7 / for MAF<0.05, HWE p value <1.0x10-4 [282]	1e-5	5.9e-07	1*10-6	p < 5.7e-7	None		> 1e-7	> 1e-7	>5e-7	-	P-value < 0.0001
	Call rate [filter detail]	> 95%	None	0.95	≥95%	GENO <2%	>98% per SNP	0.95	≥ 98%	> 0.95%	Call rate >98%	for MAF>=0.05, call rate <0.95 / for MAF<0.05, call rate <0.01 [1772]	95%	0.95	0.95	exclude if < 95% and exclude if < 99% (for MAF < 5%)	≥ 95% for MAF>=5% and call rate ≥ 99% for MAF <5% [exclude if <95% / 219 and exclude if < 99% (for MAF < 5%) / 378]		≥95%	≥95%	0.95	≥90%	For SNPs with MAF ≥5% a call rate exclusion threshold of <95% was applied; for SNPs with MAF <5% a call rate exclusion threshold of <99% was applied
	Other	None	None	NA	NA	NA	None	-	SNPs with ≥ 10 Mendelian errors (~ equivalent to 1%), ≥ 0 discordant calls in 29 duplicate pairs filtered	None	None	NA	None	None		None	None		None	None	None	None
	N SNPs in QC'd dataset	500527	582892	495091	513327	524880	518.097 autosomal	549411	559739	509861	807531	144638	357.125 (Affy 5.0), 716,425(Affy 6.0)	560253	432270	324896	133991		539612	595543	535632	196725	631948
IMPUTATION STATISTICS	Imputation software	MACH	Mach	Imputev2	MACH	MACH	MACH	MACH	Beagle	MACH	IMPUTEv.2	NA	IMPUTE	IMPUTEv.2	Plink 1.07	Impute version 2			IMPUTE (V2)	IMPUTE (V2)	MACH	-	Impute 2
	Imputation quality metrics	r2_hat > 0.3	RSQ>0.4	Info	R2_HAT	R2_HAT	RSQR	(O/E)σ2 ratio ≥ 0.1	r2hat>0.9	r2hat>0.3	None	NA	Proper info	None		None applied. Advised is to include proper_info>0.4			Proper_info > 0.3	Proper_info > 0.3	R2hat > 0.3	-	SNPTEST proper info
	Other SNP QC filters applied	None during imputation bar "autoflip" to match hapmap strands	NA		NA		None	-	MAF>0.01	MAF>0.01	None	NA	None	none		None.			None	None	None during imputation bar "autoflip" to match hapmap strands	-
DATA ANALYSIS	Number of QC'd SNPs in analysis	2608006	2543887	2543887	2469214	2570306	2543887	3021329	2510436	2.543.887	2590819	121424	2623614	7136922	2234561	3855909	131981	134042	2523636	2526104	2543887	135677	2585891
	Analysis method	Linear regression	Linear regression	Linear Regression	Linear Regression	Linear Regression	Linear regression	Linear regression	Linear regression	Linear regression	Linear regression	Linear regression	Linear regression (additive model)	Linear regression	Linear regression	Linear regression	Linear regression	Linear regression			Linear regression	Linear regression
	Analysis software	MACH2QTL / PLINK	ProbAbel	SNPtest	SNPTEST/PLINK	PLINK	MaCH2qtl	MaCH2qtl implemented on GRIMP	R 3.0.2; BEAGLE; SNPTEST; EIGENSTRAT	MACH2QTL	PLINK, snpMatrix, CNVassoc	SNPTEST	SNPTEST	SNPTEST	Plink 1.07	SNPTEST	Plink 1.06	Plink 1.07	SNPTEST (V1.1.5)	SNPTEST (V1.1.5)	MACH2QTL	PLINK 1.07	SNPTEST
	Genomic control factor (lambda) after MA filters applied	1022	0.977	0.995	0.998	0.998	1024	1016	1.02	1.006	1.02		1008	0.989	1008	1036			1003	0.999	1004	1.030204	1007
STUDY ACKNOWLEDGEMENTS	General acknowledgements	We are extremely grateful to all the families who took part in this study, the midwives for their help in recruiting them, and the whole ALSPAC team, which includes interviewers, computer and laboratory technicians, clerical workers, research scientists, volunteers, managers, receptionists, and nurses. The Sample Logistics and Genotyping Facilities at the Wellcome Trust Sanger Institute and 23and…	Supported by the Swedish Research Council, the Swedish Heart Lung Foundation, the Centre for Allergy Research (CfA), Stockholm County Council (ALF) and SFO Program in Epidemiology, KI.	The authors thank the network of primary care clinicians and the patients and families for their contribution to this project and to clinical research facilitated by the Pediatric Research Consortium (PeRC) at The Children’s Hospital of Philadelphia. R. Chiavacci, E. Dabaghyan, A. (Hope) Thomas, K. Harden, A. Hill, C. Johnson-Honesty, C. Drummond, S. Harrison, F. Salley, C. Gibbons, K. Lilliston,…	We gratefully express our gratitude to the children and families of the COPSAC2000 cohort study for all their support and commitment. We acknowledge and appreciate the unique efforts of the COPSAC research team.		Support for the Danish National Birth Cohort was obtained from the Danish National Research Foundation, the Danish Pharmacists’ Fund, the Egmont Foundation, the March of Dimes Birth Defects Foundation, the Augustinus Foundation and the Health Fund of the Danish Health Insurance Societies. The generation of GWAS genotype data for the DNBC samples was carried out within the GENEVA consortium with f…	The Generation R Study is conducted by the Erasmus Medical Center in close collaboration with the School of Law and Faculty of Social Sciences of the Erasmus University Rotterdam, the Municipal Health Service Rotterdam area, Rotterdam, the Rotterdam Homecare Foundation, Rotterdam and the Stichting Trombosedienst & Artsenlaboratorium Rijnmond (STAR-MDC), Rotterdam. We gratefully acknowledge the co…	We are indebted to the participants, investigators and research staff of the HAPO study at each of the following centers: Newcastle and Brisbane, Australia; Bridgetown, Barbados; Toronto, Canada; Hong Kong, Hong Kong; Bangkok, Thailand; Belfast and Manchester, UK; Bellflower, CA, Chicago, IL, Cleveland, OH and Providence, RI, USA. This work was supported by US National Institutes of Health (NIH) …	The Helsinki Birth Cohort Study (HBCS/HBCS 1934-44) thanks Professor David Barker and Tom Forsen. Major financial support was received from the Academy of Finland (project grants 209072, 129255 grant) and British Heart Foundation. The DNA extraction, sample quality control, biobank up-keep and aliquotting were performed at the National Institute for Health and Welfare, Helsinki, Finland.	This study was funded by grants from Instituto de Salud Carlos III (Red INMA G03/176 and CB06/02/0041), FIS-FEDER 03/1615, 04/1509, 04/1112, 04/1931, 05/1079, 05/1052, 06/1213, 07/0314, 09/02647, 11/01007, 11/02591, 13/02032, 13/1944, PI041436, PI081151, CP11/00178, 97/0588, 00/0021-2, PI061756 and PS0901958, Spanish Ministry of Science and Innovation (SAF2008-00357), European Commission (ENGAGE …	The Leipzig Childhood Obesity cohort is supported by grants from Integrated Research and Treatment Centre (IFB) Adiposity Diseases FKZ: 01EO1001, from the German Research Foundation for the Clinical Research Center “Obesity Mechanisms” CRC1052/1 C05 and by LIFE Child (Leipzig Research Center for Civilization Diseases, Universität Leipzig), funded by the European Union, by the European Regional De…	Generation of GWA data in the LISAplus study in Munich were covered by Helmholtz Zentrum Munich, Helmholtz Centre for Environmental Research. In addition, this work was supported by the Kompetenznetz Adipositas (Competence Network Obesity) funded by the Federal Ministry of Education and Research (FKZ: 01GI1121A).The authors thank all families for participation in the study; the obstetric units fo…	We would like to thank the children and their parents for their continued support and enthusiasm. We greatly appreciate the commitment they have given to the project. We would also like to acknowledge the hard work and dedication of the study team (post-doctoral scientists, research fellows, nurses, physiologists, technicians and clerical staff). MAAS was supported by the Asthma UK Grants No 301 …	This work was supported by grants from the Norwegian Research Council (FUGE 183220/S10, FRIMEDKLI-05 ES236011), Swedish Medical Society (SLS 2008- 21198), Jane and Dan Olsson Foundations and Swedish government grants to researchers in the public health service (ALFGBG-2863, ALFGBG-11522), and the European Community’s Seventh Framework Programme (FP7/2007-2013), ENGAGE Consortium, grant agreement …	We acknowledge late Professor Paula Rantakallio (launch of NFBC1966 and initial data collection), Ms Sarianna Vaara (data collection), Ms Tuula Ylitalo (administration), Mr Markku Koiranen (data management), Ms Outi Tornwall and Ms Minttu Jussila (DNA biobanking).	We acknowledge late Professor Paula Rantakallio (launch of NFBC1986 and initial data collection), Ms Sarianna Vaara (data collection), Ms Tuula Ylitalo (administration), Mr Markku Koiranen (data management), Ms Outi Tornwall and Ms Minttu Jussila (DNA biobanking).	We thank the voluntary children and their families who participated in The PANIC Study. The study protocol was approved by the Research Ethics Committee of the Hospital District of Northern Savo. All children and their parents gave their informed written consent.The PANIC Study has been financially supported by grants from the Ministry of Social Affairs and Health of Finland, the Ministry of Educ…	The PIAMA birth cohort study is a collaboration of the Institute for Risk Assessment Sciences, University Utrecht (B. Brunekreef), Julius Center for Health Sciences and Primary Care, University Medical Center Utrecht (H.A. Smit), Centre for Prevention and Health Services Research, National Institute for Public Health and the Environment, Bilthoven (A.H. Wijga), Department of Pediatrics, Division …	The PIAMA birth cohort study is a collaboration of the Institute for Risk Assessment Sciences, University Utrecht (B. Brunekreef), Julius Center for Health Sciences and Primary Care, University Medical Center Utrecht (H.A. Smit), Centre for Prevention and Health Services Research, National Institute for Public Health and the Environment, Bilthoven (A.H. Wijga), Department of Pediatrics, Division …	The authors are grateful to the Raine Study participants and their families, and to the Raine Study research staff for cohort coordination and data collection. The authors gratefully acknowledge the NH&MRC for their long term contribution to funding the study over the last 20 years and also the following Institutions for providing funding for Core Management of the Raine Study: The University of …	The study was approved by the Joint Commission on Ethics of the Turku University and the Turku University Central Hospital. Informed consent was obtained from all parents at the beginning of the trial and from the children at 15 years of age. The STRIP study was financially supported by Academy of Finland (grants 206374 and 251360); Juho Vainio Foundation; Finnish Cardiac Research Foundation; Fin…	TEENAGE study has been co-financed by the European Union (European Social Fund—ESF) and Greek national funds through the Operational Program “Education and Lifelong Learning” of the National Strategic Reference Framework (NSRF)—Research Funding Program: Heracleitus II. Investing in knowledge society through the European Social Fund. This work was funded by the Wellcome Trust (098051). We would li…
REFERENCES	Reference - cohort	Boyd A, Golding J, Macleod J, Lawlor DA, Fraser A, Henderson J, et al. Cohort Profile: the 'children of the 90s'--the index offspring of the Avon Longitudinal Study of Parents and Children. Int J Epidemiol. 2013; 42: 111-127.	Kull et al. J Allergy Clin Immunol. 2010 May;125(5):1013-9.	NA	Bisgaard H. The Copenhagen Prospective Study on Asthma in Childhood (COPSAC): design, rationale, and baseline data from a longitudinal birth cohort study. Ann Allergy Asthma Immunol 2004;93:381–389.	Bønnelykke, Klaus, Patrick Sleiman, Kasper Nielsen, Eskil Kreiner-Møller, Josep M Mercader, Danielle Belgrave, Herman T den Dekker, et al. “A Genome-Wide Association Study Identifies CDHR3 as a Susceptibility Locus for Early Childhood Asthma with Severe Exacerbations.” Nature Genetics 46, no. 1 (January 2014): 51–55. doi:10.1038/ng.2830.	Olsen, J. et al. The Danish National Birth Cohort--its background, structure and aim. Scand J Public Health 29, 300-7 (2001).	Jaddoe, van Duijn, Franco et al. The Generation R Study: Design and cohort update 2012. Europen Journal of Epidemiology 2012; 27(9): 739-56	Metzger et al., Hyperglycemia and adverse pregnancy outcomes. N Engl J Med 2008; 358:1991–2002	Eriksson et al BMJ 2001;322:949-953	Guxens M, Ballester, F, Espada M, Fernández MF, Grimalt JO, Ibarluzea J, Olea N, Rebagliato M, Tardón A, Torrent M, Vioque J, Sunyer J on behalf of INMA Project. Cohort Profile: The INMA – INfancia y Medio Ambiente (Environment and Childhood) Project. Int J Epidemiol. 2011 doi:10.1093/ije/dyr054	-	Rzehak P, Sausenthaler S, Koletzko S, Bauer CP, Schaaf B, von Berg A, Berdel D, Borte M, Herbarth O, Krämer U, Fenske N, Wichmann HE, Heinrich J. Period-specific growth, overweight and modification by breastfeeding in the GINI and LISA birth cohorts up to age 6 years. Eur J Epidemiol. 2009;24(8):449-67.	Custovic,A., Simpson,B.M., Murray,C.S., Lowe,L., & Woodcock,A. The National Asthma Campaign Manchester Asthma and Allergy Study. Pediatric Allergy and Immunology 13, 32-37 (2002).	Int J Epidemiol. 2006 Oct;35(5):1146-50. Cohort profile: the Norwegian Mother and Child Cohort Study (MoBa).Magnus P, Irgens LM, Haug K, Nystad W, Skjaerven R, Stoltenberg C; MoBa Study Group.	Rantakallio P. Groups at risk in low birth weight infants and perinatal mortality. Acta Paediatr Scand. 1969;193(suppl):1-71.	Järvelin M-R., Elliott P., Kleinschmidt I., Martuzzi M., Grundy C., Hartikainen A-L., Rantakallio P. Ecological and individual predictors of birthweight in a northern Finland birth cohort 1986. Paediatr Perinat Ep 1997;11(3):298-312.	Eloranta AM, Lindi V, Schwab U, Tompuri T, Kiiskinen S, Lakka HM, Laitinen T, Lakka TA. Dietary factors associated with overweight and body adiposity in Finnish children aged 6-8 years: The PANIC Study. Int J Obes (Lond) 2012;36:950-5.	Wijga A, Kerkhof M, Gehring U, de Jongste JC, Postma DS, Aalberse RC, Wolse APH, Koppelman GH, van Rossem L, Oldenwening M, Brunekreef B, Smit HA. Cohort Profile: The Prevention and Incidence of Asthma and Mite Allergy (PIAMA) birth cohort study. Int J Epidemiol 2014;43(2):527-535.	Wijga A, Kerkhof M, Gehring U, de Jongste JC, Postma DS, Aalberse RC, Wolse APH, Koppelman GH, van Rossem L, Oldenwening M, Brunekreef B, Smit HA. Cohort Profile: The Prevention and Incidence of Asthma and Mite Allergy (PIAMA) birth cohort study. Int J Epidemiol 2014;43(2):527-535.	Newnham JP, Evans SF, Michael CA, Stanley FJ, Landau LI. Effects of frequent ultrasound during pregnancy: a randomised controlled trial. Lancet 1993;342:887-91.	Simell,O.; Niinikoski,H.; Ronnemaa,T.; Raitakari,O.T.; Lagstrom,H.; Laurinen,M.; Aromaa,M.; Hakala,P.; Jula,A.; Jokinen,E.; Valimaki,I.; Viikari,J.; STRIP Study Group Cohort Profile: the STRIP Study (Special Turku Coronary Risk Factor Intervention Project), an Infancy-onset Dietary and Life-style Intervention Trial.Int.J.Epidemiol., 2009, 38, 3, 650-655	Ntalla I, Giannakopoulou M, Vlachou P, Giannitsopoulou K, Gkesou V, Makridi C, Marougka M, Mikou G, Ntaoutidou K, Prountzou E, Tsekoura A, Dedoussis GV. Body composition and eating behaviours in relation to dieting involvement in a sample of urban Greek adolescents from the TEENAGE (TEENs of Attica: Genes & Environment) study. Public Health Nutr. 2013 Feb 11:1-8.
	Reference - GWAS or genotyping	Http://hmg.oxfordjournals.org/cgi/content/abstract/ddp052v1	Moffat el al. N Engl J Med. 2010 Sep 23;363(13):1211-21.	NA	HakonarsonH,GrantSF,BradfieldJP,MarchandL,KimCE,GlessnerJT, Grabs R, Casalunovo T, Taback SP, Frackelton EC, et al. A genome- wide association study identifies KIAA0350 as a type 1 diabetes gene. Nature 2007;448:591–594.	NA	Alleman, BW et al. No observed association for mitochondrial SNPs with preterm delivery and related outcomes. Pediatr Res., 2012; 72:539-44.	Estrada K., Abuseiris A., Grosveld F.G., Uitterlinden A.G., Knoch T.A., Rivadeneira F. GRIMP: A web- and grid-based tool for high-speed analysis of large-scale genome-wide association using imputed data, Bioinformatics, 2009; 25: 2750-2	Urbanek et al., The chromosome 3q25 genomic region is associated with measures of adiposity in newborns in a multi-ethnic genome-wide association study.Hum Mol Genet. 2013 Sep 1;22(17):3583-96; Hayes et al., Identification of HKDC1 and BACE2 as genes influencing glycemic traits during pregnancy through genome-wide association studies. Diabetes. 2013 Sep;62(9):3282-91	NA	NA			NA		Sabatti C, Service SK, Hartikainen AL, Pouta A, Ripatti S, et al. (2009) Genome-wide association analysis of metabolic traits in a birth cohort from a founder population. Nat Genet 41: 35–46.	NA	Sanna S, Li B, Mulas A, Sidore C, Kang HM, Jackson AU, Piras MG, Usala G, Maninchedda G, Sassu A, Serra F, Palmas MA, Wood WH 3rd, Njølstad I, Laakso M, Hveem K, Tuomilehto J, Lakka TA, Rauramaa R, Boehnke M, Cucca F, Uda M, Schlessinger D, Nagaraja R, Abecasis GR. Fine mapping of five Loci associated with low-density lipoprotein cholesterol detects variants that double the explained heritability…	Moffatt MF, Gut IG, Demenais F, Strachan DP, Bouzigon E, Heath S, von Mutius E, Farrall M, Lathrop M, Cookson WO, GABRIEL Consortium. A large-scale, consortium-based genomewide association study of asthma. N Engl J Med. 2010;363(13):1211-21		NA		Ntalla I, Panoutsopoulou K, Vlachou P, Southam L, William Rayner N, Zeggini E, Dedoussis GV. Replication of established common genetic variants for adult BMI and childhood obesity in Greek adolescents: the TEENAGE study. Ann Hum Genet. 2013 May;77(3):268-74.
	Website	Http://www.bristol.ac.uk/alspac/	Http://www.folkhalsoguiden.se/Projekt.aspx?id=1005	NA	COPSAC.com	COPSAC.com	Http://www.dnbc.dk	Http://www.generationr.nl/	Http://www.hapo.northwestern.edu/index.html	Http://www.thl.fi/en_US/web/en/project?id=23572	Http://www.proyectoinma.org	Www.ifb-adipositas.de	Http://www.helmholtz-muenchen.de/epi1/forschung/arbeitsgruppen/arbeitsgruppe-1-umweltepidemiologie/projekte/lisa-plus/index.html	Http://www.maas.org.uk/		Http://kelo.oulu.fi/NFBC/	Http://kelo.oulu.fi/NFBC/	Www.lastenliikuntajaravitsemus.fi	Http://piama.iras.uu.nl/	Http://piama.iras.uu.nl/	Www.rainestudy.org.au	Http://stripstudy.utu.fi/english.html

## Sheet: Table S2
Table S2. Basic characteristics, exclusions, genotyping in replication studies.
COHORT		BBC	DIPP	EFSOCH	Generation R - Maroccan	Generation R - Surinamese	Generation R - Turkisch	INMA	SCORM - Asian	SWS	Leipzig	NFBC86	Panic	Strip
COHORT INFORMATION	Ethnicity	European descent	Caucasian	European (British)	Maroccan	Surinamese	Turkish	European descent	Asian	Mainly British/Caucasian	Caucasian	Northern European (White, Caucasian)	Caucasian	Finnish/European descent
	Country (sample source)	Germay	Finland	UK	The Netherlands	The Netherlands	The Netherlands	Spain	Singapore	UK	Germany (Saxony)	Finland	Finland	Finland, Turku
	Collection type (e.g. population-based)	Community-based	Screened from the general population for HLA-conferred susceptibility to type 1 diabetes	Community-based	Population-based birth cohort	Population-based birth cohort	Population-based birth cohort	Population-based	Population based. (Chinese children aged 7-9 years old in 3 schools)	Population-based, women aged 20-34 living in Southampton between 1998 and 2002	Obesity enriched	Population based	Population-based sample	Population based intervention study
	Year(s) of birth	2000-2004	1995-2010	2003-4	2002-2006	2002-2006	2002-2006	2004-2007	1992-1995	1998-2007	For data protection reasons not recorded; range will be within 1988 and 2010	1985-1986	1999-2002	1989-1991
SAMPLE SIZE	N	1351	6444	692	280	284	319	138	651	1836	599 (Metabochip cohort, DNA wetlab replication, any of two SNPs)	4152 (Metabochip cohort, DNA wetlab replication, any of two SNPs)	319 (Metabochip cohort, DNA wetlab replication, any of two SNPs)	614 (Metabochip cohort, DNA wetlab replication, any of two SNPs)
PHENOTYPIC EXCLUSIONS	All exclusions by phenotype from the analysis apart from multiple births and twins	Gestational age unknown or <37wks and non-European	None	Children born before 37 weeks of gestation	Gestational age < 37 weeks	Gestational age < 37 weeks	Gestational age < 37 weeks	Subjects with gestational age <37 weeks (n=24) (as indicated in the protocol) and subjects with missing information in gestational age (n=6)	gestational age < 37 weeks	Children born before 37 weeks of gestation (exclude <37 weeks, include >= 37 weeks) Non-Caucasian mothers	Syndromal disease (eg. Prader Willi syndrome, Laurence Moon Biedl Bardet, cohen syndrome, Beckwith Wiedeman syndrome, tuberous sklerosis, Down syndr), hypopituitarism, post bariatric surgery. --> patients not included in samples size above	Missing BL or missing genome data. GA < 37 weeks.	Children born before 37 weeks of gestation and non-caucasian	Down syndrome, GA < 37 weeks
SUMMARY CHARACTERISTICS	Birth length (median (IQR)), cm	51 (50-53)	51 (47-54)	50 (49-52)	50 (49-52)	50 (48-51)	50 (48-51)	49 (48-50)	50 (48-51)	50 (49- 51)	51 (49-52)	51 (50-52)	50 (49-51)	51 (50-52)
	Gestational age at birth (median (IQR)), weeks	40.0 (38.0-40.0)	40.0 (37.0-42.0)	40.3 (39.3-41.0)	40.6 (39.6-41.1)	39.9 (39.0-40.6)	40.1 (39.1-40.9)	39.9 (39.0-40.7)	39.0 (38.0-40.0)	40.1(39.2 - 41.0)	40.0 (38.0-40.0)	40.0 (39.0-40.0)	40.0 (39.0-40.0)	40.0 (39.0-40.0)
	Sex, % females	45.6	47.2	48.0	48.2	46.8	50.8	45.7	49.9	48.0	52.0	51.0	47.6	48.1
GENOTYPING	Genotyping platform (GWA, metabochip or DNA)	DNA (TaqMan)	DNA (Kbioscience)	DNA (KASPar SNP genotyping system)	Imputed GWA dataset	Imputed GWA dataset	Imputed GWA dataset	Imputed GWA dataset	Illumina HumanHap 550	DNA (Kbioscience)	MetaboChip (Illumina)	DNA	Imputed (SHAPEIT v1 and IMPUTE2) Metabochip dataset. Proper_info : 0.890 (rs11037473), 0.601 (rs12545524).	Imputed (SHAPEIT v1 and IMPUTE2) Metabochip dataset. Proper_info : 0.896 (rs11037473), 0.582 (rs12545524).
DATA ANALYSIS	Analysis software	PLINK	IBM SPSS version 19.0	Stata/SE v.12	IBM SPSS Statistiscs 20	IBM SPSS Statistiscs 20	IBM SPSS Statistiscs 20	PLINK, snpMatrix, CNVassoc	SNPTEST	IBM SPSS version 19.0	SNPTEST	SAS 9.2	R 2.15.1	R 2.15.1
STUDY ACKNOWLEDGEMENTS	General acknowledgements	The Berlin Birth Cohort study was funded by the Deutsche Forschungsgemeinschaft (DFG), Else Kröner-Fresenius Foundation, Jackstädt-Foundation and a research grant of the University of Potsdam, Germany. Details of the study are provided in: Pharmacogenet Genomics. 2009;19(9):710-8.; Circulation. 2006 Oct 17;114(16):1687-92 and Lancet. 2000 Apr 8;355(9211):1241-2. We deeply acknowledge the contribu…	The DIPP study was supported by the following grants: International: Juvenile Diabetes Research Foundation International (grants 4-1998-274, 4-1999-731, 4-2001-435); European Union (grant BMH4-CT98-3314); Novo Nordisk Foundation; the Academy of Finland (Decision No. 250124 and Centre of Excellence in Molecular Systems Immunology and Physiology Research 2012–2017, Decision No. 250114), the Sigrid …	The EFSOCH study was supported by South West NHS Research and Development, Exeter NHS Research and Development, the Darlington Trust, and the Peninsula NIHR Clinical Research Facility at the University of Exeter. We are extremely grateful to the EFSOCH study participants and the EFSOCH study team. The opinions given in this paper do not necessarily represent those of NIHR, the NHS or the Departme…	The Generation R Study is conducted by the Erasmus Medical Center in close collaboration with the School of Law and Faculty of Social Sciences of the Erasmus University Rotterdam, the Municipal Health Service Rotterdam area, Rotterdam, the Rotterdam Homecare Foundation, Rotterdam and the Stichting Trombosedienst & Artsenlaboratorium Rijnmond (STAR-MDC), Rotterdam. We gratefully acknowledge the co…	The Generation R Study is conducted by the Erasmus Medical Center in close collaboration with the School of Law and Faculty of Social Sciences of the Erasmus University Rotterdam, the Municipal Health Service Rotterdam area, Rotterdam, the Rotterdam Homecare Foundation, Rotterdam and the Stichting Trombosedienst & Artsenlaboratorium Rijnmond (STAR-MDC), Rotterdam. We gratefully acknowledge the co…	The Generation R Study is conducted by the Erasmus Medical Center in close collaboration with the School of Law and Faculty of Social Sciences of the Erasmus University Rotterdam, the Municipal Health Service Rotterdam area, Rotterdam, the Rotterdam Homecare Foundation, Rotterdam and the Stichting Trombosedienst & Artsenlaboratorium Rijnmond (STAR-MDC), Rotterdam. We gratefully acknowledge the co…	This study was funded by grants from Instituto de Salud Carlos III (Red INMA G03/176 and CB06/02/0041), FIS-FEDER 03/1615, 04/1509, 04/1112, 04/1931, 05/1079, 05/1052, 06/1213, 07/0314, 09/02647, 11/01007, 11/02591, 13/02032, 13/1944, PI041436, PI081151, CP11/00178, 97/0588, 00/0021-2, PI061756 and PS0901958, Spanish Ministry of Science and Innovation (SAF2008-00357), European Commission (ENGAGE …	This study is supported by the National Medical Research Council Grant NMRC/0695/2002, Singapore.	The SWS was funded by the Medical Research Council Of Great Britain, the British Heart Foundation, the European Union Framework 7 Programme, the NIHR Nutrition Biomedical Research Centre, University of Southampton, and Arthritis Research UK. We thank the mothers of the Southampton Women's Survey who gave us their time and the team of dedicated research nurses and ancillary staff for their assista…	pzig Childhood Obesity cohort is supported by grants from Integrated Research and Treatment Centre (IFB) Adiposity Diseases FKZ: 01EO1001, from the German Research Foundation for the Clinical Research Center “Obesity Mechanisms” CRC1052/1 C05 and by LIFE Child (Leipzig Research Center for Civilization Diseases, Universität Leipzig), funded by the European Union, by the European Regional Developme…	We acknowledge late Professor Paula Rantakallio (launch of NFBC1986 and initial data collection), Ms Sarianna Vaara (data collection), Ms Tuula Ylitalo (administration), Mr Markku Koiranen (data management), Ms Outi Tornwall and Ms Minttu Jussila (DNA biobanking).	We thank the voluntary children and their families who participated in The PANIC Study. The study protocol was approved by the Research Ethics Committee of the Hospital District of Northern Savo. All children and their parents gave their informed written consent.The PANIC Study has been financially supported by grants from the Ministry of Social Affairs and Health of Finland, the Ministry of Educ…	The study was approved by the Joint Commission on Ethics of the Turku University and the Turku University Central Hospital. Informed consent was obtained from all parents at the beginning of the trial and from the children at 15 years of age. This work was supported by Academy of Finland (grants 206374 and 251360); Juho Vainio Foundation; Finnish Cardiac Research Foundation; Finnish Cultural Foun…
REFERENCES	Reference - cohort	a) Schlemm et al., J Hypertens. 2010 Apr;28(4):732-9 b) Hocher et al., Pharmacogenet Genomics. 2009 Sep;19(9):710-8., c) Pfab et al., Circulation. 2006 Oct 17;114(16):1687-92	Kupila A, Muona P, Simell T, Arvilommi P, Savolainen H, Hämäläinen AM, Korhonen S, Kimpimäki T, Sjöroos M, Ilonen J, Knip M, Simell O. Feasibility of genetic and immunological prediction of type 1 diabetes in a population-based birth cohort. Diabetologia 2001; 44: 290-297.	Knight B, Shields BM, Hattersley AT. The Exeter Family Study of Childhood Health (EFSOCH): study protocol and methodology. Paediatr. Perinat. Epidemiol. 2006 March;20(2):172-9.	Jaddoe, van Duijn, Franco et al. The Generation R Study: Design and cohort update 2012. Europen Journal of Epidemiology 2012; 27(9): 739-56	Jaddoe, van Duijn, Franco et al. The Generation R Study: Design and cohort update 2012. Europen Journal of Epidemiology 2012; 27(9): 739-56	Jaddoe, van Duijn, Franco et al. The Generation R Study: Design and cohort update 2012. Europen Journal of Epidemiology 2012; 27(9): 739-56	Guxens M, Ballester, F, Espada M, Fernández MF, Grimalt JO, Ibarluzea J, Olea N, Rebagliato M, Tardón A, Torrent M, Vioque J, Sunyer J on behalf of INMA Project. Cohort Profile: The INMA – INfancia y Medio Ambiente (Environment and Childhood) Project. Int J Epidemiol. 2011 doi:10.1093/ije/dyr054	Saw SM, Shankar A, Tan SB, Taylor H, Tan DT, Stone RA, et al. A cohort study of incident myopia in Singaporean children. Invest Ophthalmol Vis Sci. 2006; 47(5): 1839-1844	Inskip HM, Godfrey KM, Robinson SM, Law CM, Barker DJP, Cooper C et al. Cohort profile: The Southampton Women's Survey. Int J Epidemiol 2006; 35(1):42-48		Järvelin M-R., Elliott P., Kleinschmidt I., Martuzzi M., Grundy C., Hartikainen A-L., Rantakallio P. Ecological and individual predictors of birthweight in a northern Finland birth cohort 1986. Paediatr Perinat Ep 1997;11(3):298-312.	Eloranta AM, Lindi V, Schwab U, Tompuri T, Kiiskinen S, Lakka HM, Laitinen T, Lakka TA. Dietary factors associated with overweight and body adiposity in Finnish children aged 6-8 years: The PANIC Study. Int J Obes (Lond) 2012;36:950-5.	Simell O, Niinikoski H, Rönnemaa T, Raitakari OT, Lagström H, Laurinen M, Aromaa M, Hakala P, Jula A, Jokinen E, Välimäki I and Viikari J for the STRIP Study Group: The STRIP Study (Special Turku Coronary Risk Factor Intervention Project), an infancy-onset dietary and life-style intervention trial. Int J Epidemiol. 2009 Jun;38(3):650-5.
	Reference - GWAS or genotyping	NA	Wetlab DNA Genotyping. Conducted at LGC Genomic	Http://www.lgcgenomics.com	Estrada K., Abuseiris A., Grosveld F.G., Uitterlinden A.G., Knoch T.A., Rivadeneira F. GRIMP: A web- and grid-based tool for high-speed analysis of large-scale genome-wide association using imputed data, Bioinformatics, 2009; 25: 2750-2	Estrada K., Abuseiris A., Grosveld F.G., Uitterlinden A.G., Knoch T.A., Rivadeneira F. GRIMP: A web- and grid-based tool for high-speed analysis of large-scale genome-wide association using imputed data, Bioinformatics, 2009; 25: 2750-2	Estrada K., Abuseiris A., Grosveld F.G., Uitterlinden A.G., Knoch T.A., Rivadeneira F. GRIMP: A web- and grid-based tool for high-speed analysis of large-scale genome-wide association using imputed data, Bioinformatics, 2009; 25: 2750-2	NA	Saw SM, Shankar A, Tan SB, Taylor H, Tan DT, Stone RA, et al. A cohort study of incident myopia in Singaporean children. Invest Ophthalmol Vis Sci. 2006; 47(5): 1839-1844	NA		NA	Sanna S, Li B, Mulas A, Sidore C, Kang HM, Jackson AU, Piras MG, Usala G, Maninchedda G, Sassu A, Serra F, Palmas MA, Wood WH 3rd, Njølstad I, Laakso M, Hveem K, Tuomilehto J, Lakka TA, Rauramaa R, Boehnke M, Cucca F, Uda M, Schlessinger D, Nagaraja R, Abecasis GR. Fine mapping of five Loci associated with low-density lipoprotein cholesterol detects variants that double the explained heritability…	NA
	Website	NA	http://dipp.utu.fi/	Www.diabetesgenes.org	Http://www.generationr.nl/	Http://www.generationr.nl/	Http://www.generationr.nl/	Http://www.proyectoinma.org	NA	Http://www.mrc.soton.ac.uk/sws/index.asp	Www.ifb-adipositas.de	Http://kelo.oulu.fi/NFBC/	Www.lastenliikuntajaravitsemus.fi	Http://stripstudy.utu.fi/english.html

## Sheet: Table S7
Table S7. Basic characteristics, exclusions, genotyping, quality control and imputation in GWA infant length discovery studies.
COHORT		ALSPAC	BAMSE	CHOP	COPSAC-2000	Generation R	HBCS	INMA	LISA	MAAS	MOBA	NFBC66	NFBC86	NTR	PANIC	PIAMA 1	PIAMA 2	Raine	Strip	TEENAGE
COHORT INFORMATION	Ethnicity	British/European descent	Caucasian	European-American	Danish/Caucasian	Caucasian	Finnish/European descent	European descent	Caucasian	Caucasian	Caucacian	Northern European (White, Caucasian)	Northern European (White, Caucasian)	Dutch	Caucasian	Dutch/European descent	Dutch/European descent	Caucasian	Caucasian	Greek
	Country (sample source)	UK	Sweden	USA	Denmark	The Netherlands	Finland	Spain	Germany	England	Norway	Finland	Finland	Netherlands	Finland	The Netherlands	The Netherlands	Australia	Finland	Greece
	Collection type (e.g. population-based)	Population-Based	Population-based	population-based	High-risk asthma birth cohort	Population-based birth cohort	Population-based	Population-based	Population-based birth cohort	Population-based birth cohort	Population-based birth cohort	Population based	Population based	Population based	population-based sample	Population-based	Population-based	Population-based pregnancy cohort	Population based	Population-based
	Year(s) of birth	April 1991 - Dec 1992	1994-96	1987-present	August 1998 - December 2001	2002-2006	1934-1944	2004-2007	1998-1999	1997-1999	1999-2008	~98% of cases in 1966, rest of cases in late 1965 or in early 1967	1985-1986	1977-2004	1999-2002	1996/1997	1996/1997	1989-1991	1989-1991	1993-1998
SAMPLE SIZE	N	6696	351	772	348	2385	1726	791	1016	388	784	3730	4119	1674	369	356	255	1494	665	319
PHENOTYPIC EXCLUSIONS	All exclusions by phenotype from the analysis apart from multiple births and twins	Children with measurements outside 26-78 weeks	Children born < 37 weeks of gestational age or with a length SDS score of < -5 were excluded.	NA	NA	NA	NA	NA	None	Gestational age < 37 weeks	None	Missing genome data. SDS < -4 or SDS > 4	Missing genome data.	Data-entry errors	Children born before 37 weeks of gestation and non-caucasian	GA < 37 weeks	GA < 37 weeks	Children born before 37 weeks of gestation (exclude <37 weeks, include >= 37 weeks); Non-Caucasian	Down syndrome	GA < 37 weeks
SUMMARY CHARACTERISTICS	Infant length (median (IQR)), cm	72 (70-74)	77 (75-78)	75 (73-78)	76 (75-78)	75 (73-77)	76 (74-78)	76 (74-78)	74 (73-78)	75 (77-79)	76 (74-78)	76 (74-78)	76 (74-78)	75 (73-76)	76 (74-78)	76 (73-77)	75 (72-78)	50 (48-51)	78 (76-80)	77 (75-80)
	Age at measurement (median (IQR)), months	9.2 (9.0-9.6)	12.0 (11.9-12.1)	12.3 (12.1-12.9)	12.1 (11.9-12.4)	11.1 (10.7-11.6)	12 (length adjusted to exact birthday)	12.1 (12.0-12.3)	11.8 (11.4-12.1)	12.1 (12.3-12.7)	12.3(12.1-12.6)	12.0 (12.0-12.0)	12.1 (11.8-12.4)	11.9 (11.5-12.4))	12.0 (11.8-12.3)	29.0 (27.0-30.0)	29.0 (28.0-30.0)	39.9 (39.0-40.9)	13.0 (12.9-13.1)	12 (11.5-12.7)
	Sex, % females	48.7	46.9	39.0	51.4	48.7	57.0	48.6	46.5	49.2	50.1	50.4	50.6	50.3	49.4	46.9	42.4	48.1	48.0	56.4
GENOTYPING	Genotyping platform and SNP panel	Illumina 550	Illumina 610k	HumanHap550v1,v3,610Quad	Illumina Infinium II HumanHap550 BeadChip	Ilumina 610k (n=5,495) and 660k (n=314) Quad arrays	Illumina 670 Quad	NA	Affymetrix Human SNP Array 5.0 and 6.0	Illumina 610 Quad	Ilumina 660W Quad arrays	Illumina HumanCNV370DUO Analysis BeadChip	Illumina iSelect Metabochip	Affy6.0	Illumina Custom Infinium chemistry, Array - Cardio-Metabo_Chip_11395247_A	Illumina Human610 quad array	Illumina OmniExpress	Illumina 660K Quad array	Metabochip	HumanOmniExpress BeadChips (Illumina, San Diego, USA)
	Genotyping centre	Sanger and 23 &Me	CNG, France	The Center for Applied Genomics, CHOP	Children's Hospital of Philadelphia, Center for Applied Genomics	Genetic Laboratory-Dept Internal Medicine - Erasmus MC The Netherlands	Sanger Centre	NA	Helmholtz Zentrum Munich	CHOP	The Norwegian Cancer Hospital, Oslo	Broad Institute	Broad Institute	AVERA, South Dakota, USA	Center for Inherited Disease Research, Johns Hopkins Institute of Genetic Medicine, Johns Hopkins School of Medicine	CNG, Evry Cedex, France	UMCG, Groningen	Centre for Applied Genomics, Toronto, Ontario, Canada	Center for Inherited Disease Research, the Johns Hopkins University, USA	Wellcome Trust Sanger Institute, Hinxton, UK
	Genotype-calling algorithm	Illumina calling	GenCall	BeadStudio	Illumina BeadStudio	Genomestudio 2009 V.1.1.9	Illuminus	NA	BRLMM-P (Affy 5.0), BIRDSEEDv2 (Affy 6.0)	Beadstudio GenCall	Genomestudio 2009 V.1.1/GenCall	Beadstudio		Birdsuite version 2	BeadStudio version 3.3.7, Gentrain version 1.0	Illumina Genome studio tools	Illumina Genome studio tools	Beadstudio	Illumina Genome studio tools	Illuminus [Teo et al. Bioinformatics. 2007;23,2741-2746.]
SAMPLE QC	Call rate [filter detail]	Excluded individuals with >3% missing data	0.95	0.98	sample call rate >5%	0.975	> 0.95%	Call rate <0.98 and/or LRR standard deviation >0.3	> 95 %	0.97	0.97	< 95%	≥ 95% [exclude if <95%/ 296]	0.9	-	≥95%	≥95%	0.97	≥95%	< 95%
	Heterozygosity [filter detail]	Excluded individuals with genome-wide heterozygosity >36.4% or <34.3%	None	NA	NA	> 4SD from mean	None	None	<4SD from mean	0.325		Low mean heterozygosity: exclude if < 0.29 & MDS outliers	Low mean heterozygosity [exclude MDS outliers / 17]	Filter -0.1 < F < 0.1	-	None	None	excluded individuals with genome-wide heterozygosity <30.0%		<32% and >35%
	Ethnic outliers / other exclusions [filter detail]	Non-caucasians excluded.	Non-caucasians excluded.	Exclude non-Caucasian self report	Yes, PCA based	Ethnic outliers and gender mismatches	Closely related individuals were screened for by examining pair-wise IBD estimates. >0.2 IBD-sharing was used as cut-off. Population stratification was examined using multidimensional scaling analyses. No outliers.	None	Ethnic outliers and gender mismatches excluded	Casucasians only, no ethnic outliers in PCA	Ethnic outliers and gender mismatches	Duplicates: concordance with other DNA >0.99, Contaminated samples: IBS pairwise with most other samples > 0.99, IBS pairwise sharing > 0.20, Withdrew consent, Gender mismatch: genotypic gender different from phenotypic, MDS outliers	Duplicates: concordance with other DNA>0.99 (4); IBS pairwise sharing>0.25 (70); Withdrew consent (230); Gender mismatch: genotypic gender different from phenotypic (35); MDS outliers (10); 545 parents	Ethnic outliers based on projection of PCA of 1000G reference set, incorrect sex or family relationships, CQC <.4	Ethnic outliers and gender mismatches	Mother born in the Netherlands and Dutch nationality	Mother born in the Netherlands and Dutch nationality	Closely related individuals : >0.1875 IBD-sharing was used as cut-off. Population stratification was examined using PCA. Gender descrepancies. Chromosomal abnormalities	One ethnic outliers and gender mismatches	Samples of non-European descent were excluded (ethnicity was examined by performing multidimensional scaling (MDS) using PLINK by combining the TEENAGE dataset with 1184 individuals from the HapMap phase III populations)
SNP QC (PRIOR TO IMPUTATION)	MAF [filter detail]	0.01	None	0.01	0.01	0.01	>0.01	MAF > 1%	1%	0.005	0.01	< 1%	MAF> 0% (exclude monomorphic /46,094)	0.01		0.01	0.01	0.01	-	< 1%
	HWE [filter detail]	>5e-7	None	1*10-5	< 1e-5	1*10-7	> 1e-6	HWE p value > 10e-6	1e-5	5.9e-07	1*10-6	P < 5.7e-7	none	1e-05		> 1e-7	> 1e-7	>5e-7	-	p-value < 0.0001
	Call rate [filter detail]	> 95%	None	0.95	≥95%	0.95	> 0.95%	call rate >98%	95%	0.95	0.95	Exclude if < 95% and exclude if < 99% (for MAF < 5%)	≥ 95% for MAF>=5% and call rate ≥ 99% for MAF <5% [exclude if <95% / 219 and exclude if < 99% (for MAF < 5%) / 378]	0.95		≥95%	≥95%	0.95	≥90%	For SNPs with MAF ≥5% a call rate exclusion threshold of <95% was applied; for SNPs with MAF <5% a call rate exclusion threshold of <99% was applied
	Other	None		NA	NA	-	None	None	None	None		None	None	Mendelian errors <= 26; concordance rate in duplicate samples >= .95		None	None	None	-
	N SNPs in QC'd dataset	500527	582.892	495091	513327	549411	509861	807531	357,125 (Affy 5.0), 716,425(Affy 6.0)	560253	522108	324896	133991	726842		539612	595543	535632	196725	631948
IMPUTATION STATISTICS	Imputation software	MACH	Mach	Imputev2	MACH	MACH	MACH	IMPUTEv.2	IMPUTE	IMPUTEv.2	Plink 1.07	Impute version 2		Beagle		IMPUTE (V2)	IMPUTE (V2)	MACH	-	Impute 2
	Imputation quality metrics	R2_hat > 0.3	RSQ>0.4	Info	R2_HAT	(O/E)σ2 ratio ≥ 0.1	r2hat>0.3	None	Proper info	None		None applied. Advised is to include proper_info>0.4		Plink INFO		Proper_info > 0.3	Proper_info > 0.3	R2hat > 0.3	-	SNPTEST proper info
	Other SNP QC filters applied	None during imputation bar "autoflip" to match hapmap strands	NA		NA	-	MAF>0.01	None	None	None		None.		None		None	None	None during imputation bar "autoflip" to match hapmap strands	-
DATA ANALYSIS	Number of QC'd SNPs in analysis	2608006	2543887	2543887	2513009	3021329	2543887	2517837	2623614	7704374	2312742	3855909	131981	2541806	136905	2448284	2535759	2543887	136230	2585891
	Analysis method	Linear regression	Linear regression	Linear Regression	Linear regression	Linear regression	Linear regression		Linear regression (additive model)	Linear regression	Linear regression	Linear regression	Linear regression	Linear regression	Linear regression	Linear regression (additive model)	Linear regression (additive model)	Linear regression	linear regression	linear regression
	Analysis software	MACH2QTL	ProbAbel	SNPtest	SNPTEST/PLINK	MaCH2qtl implemented on GRIMP	MACH2QTL	PLINK, snpMatrix, CNVassoc	SNPTEST	SNPTEST	Plink 1.07	SNPTEST	Plink 1.06	Plink	Plink 1.07	SNPTEST (V1.1.5)	SNPTEST (V1.1.5)	MACH2QTL	PLINK 1.07	SNPTEST
	Genomic control factor (lambda) after MA filters applied (ma-team will calculate lambda)	1039	1004	1004	1016	1034	1011	1002	1025	0.999	1019	1035		1.004		1032	1012	1006	1.01126	1001
STUDY ACKNOWLEDGEMENTS	General acknowledgements	We are extremely grateful to all the families who took part in this study, the midwives for their help in recruiting them, and the whole ALSPAC team, which includes interviewers, computer and laboratory technicians, clerical workers, research scientists, volunteers, managers, receptionists, and nurses. The Sample Logistics and Genotyping Facilities at the Wellcome Trust Sanger Institute and 23and…	Supported by the Swedish Research Council, the Swedish Heart Lung Foundation, the Centre for Allergy Research (CfA), Stockholm County Council (ALF) and SFO Program in Epidemiology, KI.	The authors thank the network of primary care clinicians and the patients and families for their contribution to this project and to clinical research facilitated by the Pediatric Research Consortium (PeRC) at The Children’s Hospital of Philadelphia. R. Chiavacci, E. Dabaghyan, A. (Hope) Thomas, K. Harden, A. Hill, C. Johnson-Honesty, C. Drummond, S. Harrison, F. Salley, C. Gibbons, K. Lilliston,…	We gratefully express our gratitude to the children and families of the COPSAC2000 cohort study for all their support and commitment. We acknowledge and appreciate the unique efforts of the COPSAC research team.	The Generation R Study is conducted by the Erasmus Medical Center in close collaboration with the School of Law and Faculty of Social Sciences of the Erasmus University Rotterdam, the Municipal Health Service Rotterdam area, Rotterdam, the Rotterdam Homecare Foundation, Rotterdam and the Stichting Trombosedienst & Artsenlaboratorium Rijnmond (STAR-MDC), Rotterdam. We gratefully acknowledge the co…	The Helsinki Birth Cohort Study (HBCS/HBCS 1934-44) thanks Professor David Barker and Tom Forsen. Major financial support was received from the Academy of Finland (project grants 209072, 129255 grant) and British Heart Foundation. The DNA extraction, sample quality control, biobank up-keep and aliquotting were performed at the National Institute for Health and Welfare, Helsinki, Finland.	This study was funded by grants from Instituto de Salud Carlos III (Red INMA G03/176 and CB06/02/0041), FIS-FEDER 03/1615, 04/1509, 04/1112, 04/1931, 05/1079, 05/1052, 06/1213, 07/0314, 09/02647, 11/01007, 11/02591, 13/02032, 13/1944, PI041436, PI081151, CP11/00178, 97/0588, 00/0021-2, PI061756 and PS0901958, Spanish Ministry of Science and Innovation (SAF2008-00357), European Commission (ENGAGE …	Generation of GWA data in the LISAplus study in Munich were covered by Helmholtz Zentrum Munich, Helmholtz Centre for Environmental Research. In addition, this work was supported by the Kompetenznetz Adipositas (Competence Network Obesity) funded by the Federal Ministry of Education and Research (FKZ: 01GI1121A).The authors thank all families for participation in the study; the obstetric units fo…	We would like to thank the children and their parents for their continued support and enthusiasm. We greatly appreciate the commitment they have given to the project. We would also like to acknowledge the hard work and dedication of the study team (post-doctoral scientists, research fellows, nurses, physiologists, technicians and clerical staff). MAAS was supported by the Asthma UK Grants No 301 …	This work was supported by grants from the Norwegian Research Council (FUGE 183220/S10, FRIMEDKLI-05 ES236011), Swedish Medical Society (SLS 2008- 21198), Jane and Dan Olsson Foundations and Swedish government grants to researchers in the public health service (ALFGBG-2863, ALFGBG-11522), and the European Community’s Seventh Framework Programme (FP7/2007-2013), ENGAGE Consortium, grant agreement …	We acknowledge late Professor Paula Rantakallio (launch of NFBC1966 and initial data collection), Ms Sarianna Vaara (data collection), Ms Tuula Ylitalo (administration), Mr Markku Koiranen (data management), Ms Outi Tornwall and Ms Minttu Jussila (DNA biobanking).	We acknowledge late Professor Paula Rantakallio (launch of NFBC1986 and initial data collection), Ms Sarianna Vaara (data collection), Ms Tuula Ylitalo (administration), Mr Markku Koiranen (data management), Ms Outi Tornwall and Ms Minttu Jussila (DNA biobanking).	This project was supported by ARRA RC2 2MH08995; the European Research Council (Genetics of Mental Illness, ERC-230374); Spinozapremie (NWO/SPI 56-464-14192) and Twin-family database for behavior genetics and genomics studies (NWO 480-04-004)	We thank the voluntary children and their families who participated in The PANIC Study. The study protocol was approved by the Research Ethics Committee of the Hospital District of Northern Savo. All children and their parents gave their informed written consent.The PANIC Study has been financially supported by grants from the Ministry of Social Affairs and Health of Finland, the Ministry of Educ…	The PIAMA birth cohort study is a collaboration of the Institute for Risk Assessment Sciences, University Utrecht (B. Brunekreef), Julius Center for Health Sciences and Primary Care, University Medical Center Utrecht (H.A. Smit), Centre for Prevention and Health Services Research, National Institute for Public Health and the Environment, Bilthoven (A.H. Wijga), Department of Pediatrics, Division …	The PIAMA birth cohort study is a collaboration of the Institute for Risk Assessment Sciences, University Utrecht (B. Brunekreef), Julius Center for Health Sciences and Primary Care, University Medical Center Utrecht (H.A. Smit), Centre for Prevention and Health Services Research, National Institute for Public Health and the Environment, Bilthoven (A.H. Wijga), Department of Pediatrics, Division …	The authors are grateful to the Raine Study participants and their families, and to the Raine Study research staff for cohort coordination and data collection. The authors gratefully acknowledge the NH&MRC for their long term contribution to funding the study over the last 20 years and also the following Institutions for providing funding for Core Management of the Raine Study: The University of …	The study was approved by the Joint Commission on Ethics of the Turku University and the Turku University Central Hospital. Informed consent was obtained from all parents at the beginning of the trial and from the children at 15 years of age. The STRIP study was financially supported by Academy of Finland (grants 206374 and 251360); Juho Vainio Foundation; Finnish Cardiac Research Foundation; Fin…	TEENAGE study has been co-financed by the European Union (European Social Fund—ESF) and Greek national funds through the Operational Program “Education and Lifelong Learning” of the National Strategic Reference Framework (NSRF)—Research Funding Program: Heracleitus II. Investing in knowledge society through the European Social Fund. This work was funded by the Wellcome Trust (098051). We would li…
REFERENCES	Reference - cohort	Boyd A, Golding J, Macleod J, Lawlor DA, Fraser A, Henderson J, et al. Cohort Profile: the 'children of the 90s'--the index offspring of the Avon Longitudinal Study of Parents and Children. Int J Epidemiol. 2013; 42: 111-127.	Kull et al. J Allergy Clin Immunol. 2010 May;125(5):1013-9.	NA	Bisgaard H. The Copenhagen Prospective Study on Asthma in Childhood (COPSAC): design, rationale, and baseline data from a longitudinal birth cohort study. Ann Allergy Asthma Immunol 2004;93:381–389.	Jaddoe, van Duijn, Franco et al. The Generation R Study: Design and cohort update 2012. Europen Journal of Epidemiology 2012; 27(9): 739-56	Eriksson et al BMJ 2001;322:949-953	Guxens M, Ballester, F, Espada M, Fernández MF, Grimalt JO, Ibarluzea J, Olea N, Rebagliato M, Tardón A, Torrent M, Vioque J, Sunyer J on behalf of INMA Project. Cohort Profile: The INMA – INfancia y Medio Ambiente (Environment and Childhood) Project. Int J Epidemiol. 2011 doi:10.1093/ije/dyr054	Rzehak P, Sausenthaler S, Koletzko S, Bauer CP, Schaaf B, von Berg A, Berdel D, Borte M, Herbarth O, Krämer U, Fenske N, Wichmann HE, Heinrich J. Period-specific growth, overweight and modification by breastfeeding in the GINI and LISA birth cohorts up to age 6 years. Eur J Epidemiol. 2009;24(8):449-67.	Custovic,A., Simpson,B.M., Murray,C.S., Lowe,L., & Woodcock,A. The National Asthma Campaign Manchester Asthma and Allergy Study. Pediatric Allergy and Immunology 13, 32-37 (2002).	Int J Epidemiol. 2006 Oct;35(5):1146-50. Cohort profile: the Norwegian Mother and Child Cohort Study (MoBa).Magnus P, Irgens LM, Haug K, Nystad W, Skjaerven R, Stoltenberg C; MoBa Study Group.	Rantakallio P. Groups at risk in low birth weight infants and perinatal mortality. Acta Paediatr Scand. 1969;193(suppl):1-71.	Järvelin M-R., Elliott P., Kleinschmidt I., Martuzzi M., Grundy C., Hartikainen A-L., Rantakallio P. Ecological and individual predictors of birthweight in a northern Finland birth cohort 1986. Paediatr Perinat Ep 1997;11(3):298-312.	Van Beijsterveldt et al. Twin Res Hum Genet 2013;16:252-67.	Eloranta AM, Lindi V, Schwab U, Tompuri T, Kiiskinen S, Lakka HM, Laitinen T, Lakka TA. Dietary factors associated with overweight and body adiposity in Finnish children aged 6-8 years: The PANIC Study. Int J Obes (Lond) 2012;36:950-5.	Wijga A, Kerkhof M, Gehring U, de Jongste JC, Postma DS, Aalberse RC, Wolse APH, Koppelman GH, van Rossem L, Oldenwening M, Brunekreef B, Smit HA. Cohort Profile: The Prevention and Incidence of Asthma and Mite Allergy (PIAMA) birth cohort study. Int J Epidemiol 2014;43(2):527-535.	Wijga A, Kerkhof M, Gehring U, de Jongste JC, Postma DS, Aalberse RC, Wolse APH, Koppelman GH, van Rossem L, Oldenwening M, Brunekreef B, Smit HA. Cohort Profile: The Prevention and Incidence of Asthma and Mite Allergy (PIAMA) birth cohort study. Int J Epidemiol 2014;43(2):527-535.	Newnham JP, Evans SF, Michael CA, Stanley FJ, Landau LI. Effects of frequent ultrasound during pregnancy: a randomised controlled trial. Lancet 1993;342:887-91.	Simell,O.; Niinikoski,H.; Ronnemaa,T.; Raitakari,O.T.; Lagstrom,H.; Laurinen,M.; Aromaa,M.; Hakala,P.; Jula,A.; Jokinen,E.; Valimaki,I.; Viikari,J.; STRIP Study Group Cohort Profile: the STRIP Study (Special Turku Coronary Risk Factor Intervention Project), an Infancy-onset Dietary and Life-style Intervention Trial.Int.J.Epidemiol., 2009, 38, 3, 650-655	Ntalla I, Giannakopoulou M, Vlachou P, Giannitsopoulou K, Gkesou V, Makridi C, Marougka M, Mikou G, Ntaoutidou K, Prountzou E, Tsekoura A, Dedoussis GV. Body composition and eating behaviours in relation to dieting involvement in a sample of urban Greek adolescents from the TEENAGE (TEENs of Attica: Genes & Environment) study. Public Health Nutr. 2013 Feb 11:1-8.
	Reference - GWAS or genotyping	Http://hmg.oxfordjournals.org/cgi/content/abstract/ddp052v1	Moffat el al. N Engl J Med. 2010 Sep 23;363(13):1211-21.	NA	HakonarsonH,GrantSF,BradfieldJP,MarchandL,KimCE,GlessnerJT, Grabs R, Casalunovo T, Taback SP, Frackelton EC, et al. A genome- wide association study identifies KIAA0350 as a type 1 diabetes gene. Nature 2007;448:591–594.	Estrada K., Abuseiris A., Grosveld F.G., Uitterlinden A.G., Knoch T.A., Rivadeneira F. GRIMP: A web- and grid-based tool for high-speed analysis of large-scale genome-wide association using imputed data, Bioinformatics, 2009; 25: 2750-2	NA	NA	NA	NA		Sabatti C, Service SK, Hartikainen AL, Pouta A, Ripatti S, et al. (2009) Genome-wide association analysis of metabolic traits in a birth cohort from a founder population. Nat Genet 41: 35–46.	NA		Sanna S, Li B, Mulas A, Sidore C, Kang HM, Jackson AU, Piras MG, Usala G, Maninchedda G, Sassu A, Serra F, Palmas MA, Wood WH 3rd, Njølstad I, Laakso M, Hveem K, Tuomilehto J, Lakka TA, Rauramaa R, Boehnke M, Cucca F, Uda M, Schlessinger D, Nagaraja R, Abecasis GR. Fine mapping of five Loci associated with low-density lipoprotein cholesterol detects variants that double the explained heritability…	Moffatt MF, Gut IG, Demenais F, Strachan DP, Bouzigon E, Heath S, von Mutius E, Farrall M, Lathrop M, Cookson WO, GABRIEL Consortium. A large-scale, consortium-based genomewide association study of asthma. N Engl J Med. 2010;363(13):1211-21		NA		Ntalla I, Panoutsopoulou K, Vlachou P, Southam L, William Rayner N, Zeggini E, Dedoussis GV. Replication of established common genetic variants for adult BMI and childhood obesity in Greek adolescents: the TEENAGE study. Ann Hum Genet. 2013 May;77(3):268-74.
	Website	Http://www.bristol.ac.uk/alspac/	Http://www.folkhalsoguiden.se/Projekt.aspx?id=1005	NA	COPSAC.com	Http://www.generationr.nl/	Http://www.thl.fi/en_US/web/en/project?id=23572	http://www.proyectoinma.org	Http://www.helmholtz-muenchen.de/epi1/forschung/arbeitsgruppen/arbeitsgruppe-1-umweltepidemiologie/projekte/lisa-plus/index.html	Http://www.maas.org.uk/	Http://www.fhi.no/morogbarn	Http://kelo.oulu.fi/NFBC/	Http://kelo.oulu.fi/NFBC/		Www.lastenliikuntajaravitsemus.fi	Http://piama.iras.uu.nl/	Http://piama.iras.uu.nl/	Www.rainestudy.org.au	Http://stripstudy.utu.fi/english.html

## Sheet: Table S9
Table S9. Results from the DEPICT gene prioritization analysis.
Region	Chr.	Region start	Region end	No. genes in locus	Gene ID	Gene symbol	Gene P value	False discovery rate < 5%	Top cis-eQTL(s) of prioritized gene	Gene biotype	Top reconstituted gene sets	Top tissues/cell-types
rs2427945	9	136897963	136933657	2	ENSG00000169925	BRD3	2.08e-05	Yes	rs457420	protein coding processed transcript retained intron	SIN3A protein complex (ENSG00000169375; 6.43), MGA protein complex (ENSG00000174197; 6.42), Chromatin Remodeling Complex (GO:0016585; 6.32), Chromatin Binding (GO:0003682; 6.26), Transcription Factor Complex (GO:0005667; 6.14)	- (A15.145.229.188.Blood.Platelets; 1.47), - (A11.443.Erythroid.Cells; 0.59), - (A15.145.229.334.Erythrocytes; 0.57), - (A11.118.637.555.567.562.440.Precursor.Cells..B.Lymphoid; 0.51), - (A11.872.378.294.Lymphoid.Progenitor.Cells; 0.51)
rs10513480	9	129622944	130155939	5	ENSG00000177125	ZBTB34	0.000156	Yes	-	protein coding	EIF2C1 protein complex (ENSG00000092847; 5.53), Rac Protein Signal Transduction (GO:0016601; 5.2), Histone Mrna Metabolic Process (GO:0008334; 5.14), MED24 protein complex (ENSG00000008838; 4.43), Delayed Neural Tube Closure (MP:0002621; 4.29)	- (A15.382.490.315.583.Neutrophils; 2.71), - (A11.118.637.415.Granulocytes; 2.56), - (A15.145.229.188.Blood.Platelets; 2.49), - (A15.145.229.334.Erythrocytes; 1.76), - (A11.443.Erythroid.Cells; 1.71)
rs143384	20	33890369	34042568	2	ENSG00000125965	GDF5	0.000387	Yes	-	protein coding	Abnormal Occipital Bone Morphology (MP:0005269; 6.86), Abnormal Basicranium Morphology (MP:0010029; 6.81), COL2A1 protein complex (ENSG00000139219; 6.43), Abnormal Cartilage Development (MP:0000164; 6.11), Abnormal Rib Morphology (MP:0000150; 6.08)	- (A11.329.171.Chondrocytes; 2.64), - (A11.620.Muscle.Cells; 2.61), - (A11.620.520.Myocytes..Smooth.Muscle; 2.61), - (A11.872.190.260.Embryoid.Bodies; 2.54), - (A11.872.580.Mesenchymal.Stem.Cells; 2.21)
rs2280470	15	89346674	89418585	1	ENSG00000157766	ACAN	0.000876	Yes	-	protein coding retained intron	COL2A1 protein complex (ENSG00000139219; 20.62), Abnormal Long Bone Epiphysis Morphology (MP:0000131; 16.45), Osteoarthritis (MP:0003560; 16.18), Abnormal Basicranium Morphology (MP:0010029; 15.94), Abnormal Long Bone Epiphyseal Plate Morphology (MP:0003055; 15.69)	- (A02.165.Cartilage; 6.6), - (A11.329.171.Chondrocytes; 4.87), - (A11.872.580.Mesenchymal.Stem.Cells; 2.95), - (A11.620.Muscle.Cells; 2.5), - (A11.620.520.Myocytes..Smooth.Muscle; 2.5)
rs1812175	4	145564074	145666423	2	ENSG00000248890	HHIP-AS1	0.002	Yes	-	processed transcript	DHH protein complex (ENSG00000139549; 7.36), Left Pulmonary Isomerism (MP:0003178; 7.32), Primary Atelectasis (MP:0010819; 7.13), Disorganized Pancreatic Islets (MP:0009254; 6.23), Abnormal Stomach Glandular Epithelium Morphology (MP:0000473; 5.77)	- (A07.231.908.670.Portal.System; 4.1), - (A07.231.908.670.874.Umbilical.Veins; 4.1), - (A07.231.908.Veins; 3.82), - (A07.231.Blood.Vessels; 3.0), - (A11.436.275.Endothelial.Cells; 2.95)
rs1567865	20	47538275	47905797	6	ENSG00000124214	STAU1	0.002	Yes	rs6012568	protein coding	MLL2 protein complex (ENSG00000167548; 6.73), DNAJA3 protein complex (ENSG00000103423; 6.11), IRS2 protein complex (ENSG00000185950; 5.95), OGFOD1 protein complex (ENSG00000087263; 5.75), ASH2L protein complex (ENSG00000129691; 5.47)	- (A11.436.348.Hepatocytes; 1.43), - (A06.407.312.782.Testis; 1.05), - (A05.360.319.114.630.535.Ovarian.Follicle; 0.87), - (A11.436.329.Granulosa.Cells; 0.87), - (A06.407.312.497.535.300.500.Cumulus.Cells; 0.87)
rs1885283	10	114710009	114927437	1	ENSG00000148737	TCF7L2	0.002	Yes	-	protein coding processed transcript nonsense mediated decay	Abnormal Midbrain Development (MP:0003864; 8.56), TLE4 protein complex (ENSG00000106829; 6.38), Forebrain Hypoplasia (MP:0000784; 6.27), Core Promoter Binding (GO:0001047; 6.07), Abnormal Forebrain Development (MP:0003232; 5.88)	- (A11.329.372.600.Macrophages..Alveolar; 1.37), - (A10.165.114.830.500.Abdominal.Fat; 1.31), - (A10.165.114.830.500.750.Subcutaneous.Fat..Abdominal; 1.31), - (A10.165.114.830.750.Subcutaneous.Fat; 1.26), - (A10.165.114.830.Adipose.Tissue..White; 1.26)
rs1391438	4	106067032	106395238	2	ENSG00000168769	TET2	0.002	Yes	-	protein coding nonsense mediated decay processed transcript retained intron	Thyroid Hormone Receptor Binding (GO:0046966; 4.87), NCOA2 protein complex (ENSG00000140396; 4.84), HIF1A protein complex (ENSG00000100644; 4.57), Kinase Activator Activity (GO:0019209; 4.11), SMG6 protein complex (ENSG00000070366; 4.07)	- (A15.382.490.315.583.Neutrophils; 2.8), - (A11.118.637.415.Granulocytes; 2.64), - (A10.615.550.760.Respiratory.Mucosa; 1.58), - (A09.531.Nose; 1.58), - (A04.531.520.Nasal.Mucosa; 1.58)
rs1984119	9	98205262	98279339	1	ENSG00000185920	PTCH1	0.003	Yes	rs2282041	protein coding retained intron nonsense mediated decay processed transcript	CSNK1A1L protein complex (ENSG00000180138; 9.62), Hedgehog Signaling Pathway (KEGG_HEDGEHOG_SIGNALING_PATHWAY; 9.4), Basal Cell Carcinoma (KEGG_BASAL_CELL_CARCINOMA; 8.99), SUFU protein complex (ENSG00000107882; 7.68), ZIC2 protein complex (ENSG00000043355; 7.44)	- (A05.360.319.679.490.Endometrium; 1.33), - (A08.186.211.132.810.428.200.Cerebellum; 1.25), - (A08.186.211.865.Rhombencephalon; 1.12), - (A08.186.211.865.428.Metencephalon; 1.12), - (A15.145.229.637.555.567.562.725.Plasma.Cells; 1.04)
rs1000972	20	6748311	6760910	1	ENSG00000125845	BMP2	0.004	No	-	protein coding	Short Limbs (MP:0000547; 7.56), Chondrodystrophy (MP:0002657; 7.16), Abnormal Axial Skeleton Morphology (MP:0002114; 7.06), Abnormal Trabecular Bone Morphology (MP:0000130; 6.99), Tgf Beta Signaling Pathway (KEGG_TGF_BETA_SIGNALING_PATHWAY; 6.74)	- (A02.165.Cartilage; 2.88), - (A03.556.124.369.Intestinal.Mucosa; 2.01), - (A07.231.908.670.Portal.System; 1.67), - (A07.231.908.670.874.Umbilical.Veins; 1.67), - (A07.231.908.Veins; 1.57)
rs11770192	7	23349828	23571660	2	ENSG00000136231	IGF2BP3	0.004	No	-	nonsense mediated decay protein coding retained intron processed transcript	Mrna 3'-Utr Binding (GO:0003730; 5.21), Abnormal Intestine Morphology (MP:0000477; 5.16), Abnormal Seminal Vesicle Morphology (MP:0002059; 5.11), Maternal Imprinting (MP:0003122; 5.04), Abnormal Telencephalon Development (MP:0000934; 4.74)	- (A15.145.229.188.Blood.Platelets; 1.46), - (A11.872.190.Embryonic.Stem.Cells; 1.29), - (A15.145.229.334.Erythrocytes; 1.28), - (A11.627.624.249.Monocyte.Macrophage.Precursor.Cells; 1.26), - (A11.443.Erythroid.Cells; 1.25)
rs7970350	12	66217911	66360075	1	ENSG00000149948	HMGA2	0.005	No	rs11175936	protein coding nonsense mediated decay retained intron	Asymmetric Rib-Sternum Attachment (MP:0008146; 8.07), Increased Rib Number (MP:0000480; 6.66), Abnormal Rib Morphology (MP:0000150; 6.36), Renal Hypoplasia (MP:0003446; 6.15), Rib Fusion (MP:0000154; 6.11)	- (A10.615.284.473.Chorion; 1.92), - (A10.615.284.Extraembryonic.Membranes; 1.92), - (A11.329.830.Stromal.Cells; 1.9), - (A11.620.Muscle.Cells; 1.73), - (A11.620.520.Myocytes..Smooth.Muscle; 1.73)
rs1812175	4	145564074	145666423	2	ENSG00000164161	HHIP	0.008	No	rs13150254	protein coding processed transcript retained intron	Hedgehog Signaling Pathway (KEGG_HEDGEHOG_SIGNALING_PATHWAY; 6.52), Abnormal Tracheal Cartilage Morphology (MP:0003120; 5.97), Hydroureter (MP:0000536; 5.88), Abnormal Digestive System Morphology (MP:0000462; 5.88), Basal Cell Carcinoma (KEGG_BASAL_CELL_CARCINOMA; 5.85)	- (A07.231.908.670.Portal.System; 5.4), - (A07.231.908.670.874.Umbilical.Veins; 5.4), - (A07.231.908.Veins; 5.01), - (A11.436.275.Endothelial.Cells; 4.26), - (A07.231.Blood.Vessels; 4.19)
rs1879380	12	123405498	123921264	7	ENSG00000183955	SETD8	0.008	No	rs12366872	protein coding nonsense mediated decay processed transcript retained intron	CDC25A protein complex (ENSG00000164045; 4.93), TFDP1 protein complex (ENSG00000198176; 4.76), NUTF2 protein complex (ENSG00000102898; 4.49), CDC25B protein complex (ENSG00000101224; 4.48), TFDP2 protein complex (ENSG00000114126; 4.39)	- (A10.336.707.Prostate; 2.32), - (A10.336.Exocrine.Glands; 2.15), - (A05.360.444.Genitalia..Male; 1.9), - (A11.872.378.590.817.Megakaryocyte.Erythroid.Progenitor.Cells; 1.6), - (A15.378.316.378.590.837.250.Erythroid.Precursor.Cells; 1.6)
rs10483727	14	60863187	61191066	4	ENSG00000126778	SIX1	0.009	No	rs4442732	protein coding retained intron	Abnormal Pterygoid Process Morphology (MP:0004452; 13.24), Decreased Tympanic Ring Size (MP:0006020; 12.09), EYA3 protein complex (ENSG00000158161; 10.67), Abnormal Thyroid Cartilage Morphology (MP:0002260; 9.73), Abnormal Aortic Arch Morphology (MP:0004113; 9.71)	- (A02.633.567.850.Quadriceps.Muscle; 3.28), - (A10.690.552.500.Muscle..Skeletal; 3.22), - (A10.690.552.Muscle..Striated; 3.22), - (A11.329.171.Chondrocytes; 2.53), - (A10.690.Muscles; 2.29)
rs7911957	10	102672720	102767593	5	ENSG00000119906	FAM178A	0.01	No	rs10883567	protein coding processed transcript	ID2 protein complex (ENSG00000115738; 5.57), CDK4 protein complex (ENSG00000135446; 5.19), ID1 protein complex (ENSG00000125968; 5.05), Neuromuscular Junction (GO:0031594; 4.92), PDS5B protein complex (ENSG00000083642; 4.89)	- (A08.186.211.730.885.287.249.487.Corpus.Striatum; 1.48), - (A08.186.211.653.Mesencephalon; 1.37), - (A08.186.211.132.Brain.Stem; 1.27), - (A08.186.211.730.885.287.249.Basal.Ganglia; 1.26), - (A08.186.211.865.Rhombencephalon; 1.23)
rs7911957	10	102672720	102767593	5	ENSG00000107816	LZTS2	0.01	No	-	protein coding processed transcript	CTBP2 protein complex (ENSG00000175029; 5.35), Transcription Corepressor Activity (GO:0003714; 5.23), FHL3 protein complex (ENSG00000183386; 4.74), SHROOM1 protein complex (ENSG00000164403; 4.69), ENSG00000188843 protein complex (ENSG00000188843; 4.58)	- (A08.186.211.653.Mesencephalon; 1.48), - (A03.556.500.760.Salivary.Glands; 1.38), - (A08.186.211.730.317.Diencephalon; 1.35), - (A03.556.500.760.464.Parotid.Gland; 1.33), - (A05.360.319.679.690.Myometrium; 1.31)
rs10483727	14	60863187	61191066	4	ENSG00000100625	SIX4	0.011	No	-	protein coding	Decreased Tongue Size (MP:0009907; 12.35), Abnormal Nasal Cavity Morphology (MP:0002237; 9.41), Absent Stapes (MP:0004204; 9.34), ZBTB43 protein complex (ENSG00000169155; 9.31), Abnormal Neural Crest Cell Morphology (MP:0009845; 9.25)	- (A02.165.Cartilage; 2.94), - (A11.872.700.Pluripotent.Stem.Cells; 2.02), - (A11.872.700.500.Induced.Pluripotent.Stem.Cells; 2.02), - (A11.329.171.Chondrocytes; 1.67), - (A11.872.040.Adult.Stem.Cells; 1.6)
rs1567865	20	47538275	47905797	6	ENSG00000177410	-	0.012	No	-	processed transcript	Ribosome (KEGG_RIBOSOME; 7.68), RPS15 protein complex (ENSG00000115268; 7.43), Cytosolic Large Ribosomal Subunit (GO:0022625; 7.32), Nonsense Mediated Decay Enhanced By The Exon Junction Complex (REACTOME_NONSENSE_MEDIATED_DECAY_ENHANCED_BY_THE_EXON_JUNCTION_COMPLEX; 7.23), Nonsense-Mediated Decay (REACTOME_NONSENSE-MEDIATED_DECAY; 7.23)	- (A02.165.Cartilage; 1.29), - (A10.165.450.300.Cicatrix; 0.94), - (A10.165.450.Granulation.Tissue; 0.94), - (A10.165.450.300.425.Keloid; 0.94), - (A11.382.625.Enteroendocrine.Cells; 0.92)
rs7024190	9	94972489	95527094	9	ENSG00000127083	OMD	0.014	No	rs17518956	protein coding	Abnormal Long Bone Hypertrophic Chondrocyte Zone (MP:0000165; 13.68), Abnormal Trabecular Bone Morphology (MP:0000130; 13.64), Abnormal Chondrocyte Morphology (MP:0000166; 13.14), Abnormal Long Bone Epiphyseal Plate Proliferative Zone (MP:0003662; 12.74), Abnormal Long Bone Epiphyseal Plate Morphology (MP:0003055; 11.84)	- (A07.541.510.110.Aortic.Valve; 3.93), - (A07.541.510.Heart.Valves; 3.93), - (A10.165.450.300.425.Keloid; 3.06), - (A11.329.171.Chondrocytes; 2.9), - (A07.541.Heart; 2.71)
rs7024190	9	94972489	95527094	9	ENSG00000185963	BICD2	0.016	No	rs10992403;rs10761182	protein coding	Impaired Skin Barrier Function (MP:0002796; 5.62), RASSF1 protein complex (ENSG00000068028; 5.58), KRT8 protein complex (ENSG00000170421; 5.4), Translucent Skin (MP:0001201; 5.31), RASSF5 protein complex (ENSG00000136653; 4.93)	- (A11.436.397.Keratinocytes; 2.14), - (A10.272.497.Epidermis; 2.07), - (A10.615.550.599.Mouth.Mucosa; 1.94), - (A14.549.167.646.Periodontium; 1.84), - (A17.815.Skin; 1.79)
rs11770192	7	23349828	23571660	2	ENSG00000164548	TRA2A	0.024	No	-	protein coding processed transcript retained intron nonsense mediated decay	SREK1 protein complex (ENSG00000153914; 12.06), SRSF2 protein complex (ENSG00000161547; 10.3), SRSF1 protein complex (ENSG00000136450; 10.26), SRPK1 protein complex (ENSG00000096063; 10.14), Post-Elongation Processing Of Intron-Containing Pre-Mrna (REACTOME_POST-ELONGATION_PROCESSING_OF_INTRON-CONTAINING_PRE-MRNA; 10.1)	- (A11.118.637.555.567.562.440.Precursor.Cells..B.Lymphoid; 1.24), - (A11.872.378.294.Lymphoid.Progenitor.Cells; 1.24), - (A15.382.490.315.583.Neutrophils; 0.98), - (A11.118.637.415.Granulocytes; 0.9), - (A08.186.211.132.810.428.200.Cerebellum; 0.82)
rs6896490	5	128795958	129074376	1	ENSG00000145808	ADAMTS19	0.038	No	-	protein coding nonsense mediated decay processed transcript	Dilated Renal Glomerular Capsule (MP:0003670; 6.28), Increased Metanephric Mesenchyme Apoptosis (MP:0011386; 5.73), Increased Circulating Corticosterone Level (MP:0001745; 5.14), Abnormal Enteric Neuron Morphology (MP:0001046; 5.06), Abnormal Neurotransmitter Secretion (MP:0005445; 5.05)	- (A11.872.700.500.Induced.Pluripotent.Stem.Cells; 4.49), - (A11.872.700.Pluripotent.Stem.Cells; 4.49), - (A11.872.040.Adult.Stem.Cells; 3.28), - (A11.872.190.Embryonic.Stem.Cells; 3.25), - (A05.360.319.679.690.Myometrium; 2.39)
rs10513480	9	129622944	130155939	5	ENSG00000136859	ANGPTL2	0.041	No	-	protein coding processed transcript	Extracellular Matrix (GO:0031012; 8.71), ACAN protein complex (ENSG00000157766; 8.48), Increased Width Of Hypertrophic Chondrocyte Zone (MP:0003408; 8.39), Proteinaceous Extracellular Matrix (GO:0005578; 8.35), HSPG2 protein complex (ENSG00000142798; 8.14)	- (A10.165.114.830.500.Abdominal.Fat; 3.18), - (A10.165.114.830.500.750.Subcutaneous.Fat..Abdominal; 3.18), - (A10.165.114.830.750.Subcutaneous.Fat; 2.97), - (A10.165.114.830.Adipose.Tissue..White; 2.97), - (A02.835.583.Joints; 2.92)
rs11205303	1	149895209	149908791	2	ENSG00000143368	SF3B4	0.049	No	-	protein coding	WBP4 protein complex (ENSG00000120688; 8.91), DDX46 protein complex (ENSG00000145833; 8.14), TFIP11 protein complex (ENSG00000100109; 8.08), SCAF4 protein complex (ENSG00000156304; 8.05), TCERG1 protein complex (ENSG00000113649; 8.03)	- (A11.872.653.Neural.Stem.Cells; 1.49), - (A11.872.700.500.Induced.Pluripotent.Stem.Cells; 0.94), - (A11.872.700.Pluripotent.Stem.Cells; 0.94), - (A11.627.624.249.Monocyte.Macrophage.Precursor.Cells; 0.76), - (A10.615.550.760.Respiratory.Mucosa; 0.76)
rs1380294	4	17802278	18023499	3	ENSG00000163257	DCAF16	0.052	No	-	protein coding processed transcript	Protein K11-Linked Ubiquitination (GO:0070979; 5.31), Snrna Binding (GO:0017069; 4.84), Mitochondrial Membrane Organization (GO:0007006; 4.33), Mrna Decay By 3 To 5 Exoribonuclease (REACTOME_MRNA_DECAY_BY_3_TO_5_EXORIBONUCLEASE; 4.21), RINT1 protein complex (ENSG00000135249; 4.09)	- (A15.378.316.378.590.837.250.Erythroid.Precursor.Cells; 1.39), - (A11.872.378.590.817.Megakaryocyte.Erythroid.Progenitor.Cells; 1.39), - (A11.872.378.294.Lymphoid.Progenitor.Cells; 1.01), - (A11.118.637.555.567.562.440.Precursor.Cells..B.Lymphoid; 1.01), - (A11.872.378.Hematopoietic.Stem.Cells; 0.66)
rs9642200	7	84624869	84816171	1	ENSG00000153993	SEMA3D	0.057	No	-	protein coding processed transcript retained intron	AMHR2 protein complex (ENSG00000135409; 6.05), Abnormal Kidney Development (MP:0000527; 5.77), SLIT2 protein complex (ENSG00000145147; 5.04), Negative Chemotaxis (GO:0050919; 4.86), Split Xiphoid Process (MP:0004678; 4.82)	- (A15.382.520.604.700.Spleen; 3.21), - (A08.186.211.730.885.287.249.487.Corpus.Striatum; 1.18), - (A08.186.211.730.885.287.249.Basal.Ganglia; 1.07), - (A10.615.789.Serous.Membrane; 0.98), - (A06.407.312.782.Testis; 0.91)
rs2401174	15	84322838	84708594	1	ENSG00000156218	ADAMTSL3	0.059	No	-	protein coding	Hydroureter (MP:0000536; 6.75), Abnormal Kidney Development (MP:0000527; 6.63), Ostium Primum Atrial Septal Defect (MP:0010404; 6.46), Interstitial Matrix (GO:0005614; 5.72), Impaired Branching Involved In Ureteric Bud Morphogenesis (MP:0004936; 5.61)	- (A07.541.510.110.Aortic.Valve; 1.77), - (A07.541.510.Heart.Valves; 1.77), - (A07.541.358.Heart.Atria; 1.7), - (A07.541.358.100.Atrial.Appendage; 1.64), - (A07.541.Heart; 1.45)
rs10483727	14	60863187	61191066	4	ENSG00000179008	C14orf39	0.061	No	-	nonsense mediated decay protein coding	Arrest Of Male Meiosis (MP:0008261; 10.24), Synaptonemal Complex (GO:0000795; 8.41), AES protein complex (ENSG00000104964; 8.09), Abnormal Male Meiosis (MP:0005169; 8.03), DACH1 protein complex (ENSG00000165659; 7.92)	- (A09.371.729.Retina; 3.96), - (A06.407.312.782.Testis; 3.01), - (A08.186.211.730.317.357.352.Hypothalamus..Middle; 2.91), - (A08.186.211.730.317.357.352.435.Hypothalamo.Hypophyseal.System; 2.91), - (A08.713.Neurosecretory.Systems; 2.91)
rs7911957	10	102672720	102767593	5	ENSG00000055950	MRPL43	0.062	No	rs2863095	protein coding processed transcript	Organellar Ribosome (GO:0000313; 7.54), Mitochondrial Ribosome (GO:0005761; 7.54), Ribosome (GO:0005840; 7.37), Structural Constituent Of Ribosome (GO:0003735; 7.24), Organellar Large Ribosomal Subunit (GO:0000315; 7.04)	- (A11.872.653.Neural.Stem.Cells; 1.21), - (A11.627.624.249.Monocyte.Macrophage.Precursor.Cells; 1.16), - (A02.633.567.850.Quadriceps.Muscle; 1.06), - (A10.690.552.500.Muscle..Skeletal; 1.03), - (A10.690.552.Muscle..Striated; 1.03)
rs1879380	12	123405498	123921264	7	ENSG00000139697	SBNO1	0.07	No	rs1790116	protein coding	HCFC1 protein complex (ENSG00000172534; 6.15), SETD1A protein complex (ENSG00000099381; 6.0), WDR5 protein complex (ENSG00000196363; 5.88), N-Methyltransferase Activity (GO:0008170; 5.83), HTT protein complex (ENSG00000197386; 5.77)	- (A15.378.316.378.590.837.250.Erythroid.Precursor.Cells; 1.41), - (A11.872.378.590.817.Megakaryocyte.Erythroid.Progenitor.Cells; 1.41), - (A08.186.211.132.810.428.200.Cerebellum; 1.19), - (A11.118.637.555.567.562.440.Precursor.Cells..B.Lymphoid; 1.18), - (A11.872.378.294.Lymphoid.Progenitor.Cells; 1.18)
rs945959	20	33590207	33865928	3	ENSG00000100991	TRPC4AP	0.072	No	rs6120819;rs6120777	protein coding	ARFGAP1 protein complex (ENSG00000101199; 7.97), Copi Mediated Transport (REACTOME_COPI_MEDIATED_TRANSPORT; 7.73), Golgi To Er Retrograde Transport (REACTOME_GOLGI_TO_ER_RETROGRADE_TRANSPORT; 7.73), RBX1 protein complex (ENSG00000100387; 7.14), BET1L protein complex (ENSG00000177951; 7.08)	- (A15.382.490.315.583.Neutrophils; 1.55), - (A11.118.637.415.Granulocytes; 1.46), - (A08.186.211.730.317.357.352.Hypothalamus..Middle; 1.31), - (A08.186.211.730.317.357.352.435.Hypothalamo.Hypophyseal.System; 1.31), - (A08.713.Neurosecretory.Systems; 1.31)
rs7024190	9	94972489	95527094	9	ENSG00000106809	OGN	0.073	No	-	protein coding processed transcript	Extracellular Matrix (GO:0031012; 12.7), Proteinaceous Extracellular Matrix (GO:0005578; 12.58), Corneal Thinning (MP:0005543; 12.06), Interstitial Matrix (GO:0005614; 11.3), Abnormal Tendon Morphology (MP:0005503; 11.18)	- (A05.360.319.679.690.Myometrium; 3.01), - (A07.541.510.110.Aortic.Valve; 2.87), - (A07.541.510.Heart.Valves; 2.87), - (A02.165.Cartilage; 2.7), - (A11.329.171.Chondrocytes; 2.49)
rs7024190	9	94972489	95527094	9	ENSG00000106823	ECM2	0.103	No	-	protein coding	Abnormal Tendon Morphology (MP:0005503; 9.01), Extracellular Matrix (GO:0031012; 8.62), Collagen Binding (GO:0005518; 8.5), Proteinaceous Extracellular Matrix (GO:0005578; 8.18), Corneal Thinning (MP:0005543; 7.7)	- (A11.329.629.Osteoblasts; 3.76), - (A07.541.510.110.Aortic.Valve; 3.51), - (A07.541.510.Heart.Valves; 3.51), - (A10.165.114.830.500.Abdominal.Fat; 2.68), - (A10.165.114.830.500.750.Subcutaneous.Fat..Abdominal; 2.68)
rs11205303	1	149895209	149908791	2	ENSG00000014914	MTMR11	0.128	No	rs12078573	processed transcript protein coding retained intron	GSTM1 protein complex (ENSG00000134184; 4.97), LAMA1 protein complex (ENSG00000101680; 4.97), S100A10 protein complex (ENSG00000197747; 4.94), ELN protein complex (ENSG00000049540; 4.65), SYNPO protein complex (ENSG00000171992; 4.65)	- (A03.556.124.369.Intestinal.Mucosa; 1.97), - (A03.556.249.124.Ileum; 1.88), - (A03.556.249.249.356.668.Colon..Sigmoid; 1.86), - (A03.556.124.Intestines; 1.49), - (A03.556.124.526.767.Rectum; 1.47)
rs1879380	12	123405498	123921264	7	ENSG00000051825	MPHOSPH9	0.137	No	-	processed transcript protein coding nonsense mediated decay retained intron	CNOT6 protein complex (ENSG00000113300; 6.4), Centrosome (GO:0005813; 6.39), CENPT protein complex (ENSG00000102901; 6.05), NUP160 protein complex (ENSG00000030066; 6.04), CENPC1 protein complex (ENSG00000145241; 6.02)	- (A15.378.316.378.590.837.250.Erythroid.Precursor.Cells; 1.37), - (A11.872.378.590.817.Megakaryocyte.Erythroid.Progenitor.Cells; 1.37), - (A11.118.637.555.567.569.200.700.T.Lymphocytes..Regulatory; 1.25), - (A15.145.229.637.555.567.569.200.CD4.Positive.T.Lymphocytes; 1.1), - (A08.186.211.132.810.428.200.Cerebellum; 1.03)
rs7024190	9	94972489	95527094	9	ENSG00000127080	IPPK	0.146	No	rs10992418	protein coding processed transcript	Phospholipid Catabolic Process (GO:0009395; 4.21), LUC7L3 protein complex (ENSG00000108848; 4.04), MED20 protein complex (ENSG00000124641; 3.99), ULK3 protein complex (ENSG00000140474; 3.91), ALG13 protein complex (ENSG00000101901; 3.79)	- (A10.272.497.Epidermis; 2.64), - (A14.549.885.Tongue; 2.02), - (A14.549.167.646.Periodontium; 1.93), - (A11.436.397.Keratinocytes; 1.43), - (A14.549.Mouth; 1.22)
rs1380294	4	17802278	18023499	3	ENSG00000178177	LCORL	0.149	No	rs4270585	protein coding nonsense mediated decay processed transcript	CCNE2 protein complex (ENSG00000175305; 5.34), LIN9 protein complex (ENSG00000183814; 4.79), TFDP2 protein complex (ENSG00000114126; 4.67), LIN54 protein complex (ENSG00000189308; 4.61), E2F5 protein complex (ENSG00000133740; 4.47)	- (A09.371.729.Retina; 1.96), - (A05.360.319.114.630.535.Ovarian.Follicle; 1.68), - (A11.436.329.Granulosa.Cells; 1.68), - (A06.407.312.497.535.300.500.Cumulus.Cells; 1.68), - (A15.145.229.637.555.567.562.725.Plasma.Cells; 1.44)
rs7574893	2	232825955	233209060	1	ENSG00000144535	DIS3L2	0.152	No	rs6743962	protein coding nonsense mediated decay retained intron processed transcript	Cilium Morphogenesis (GO:0060271; 4.91), Absent Embryonic Cilia (MP:0004132; 4.34), Ribosomal Small Subunit Biogenesis (GO:0042274; 4.3), IST1 protein complex (ENSG00000182149; 4.25), Trna Modification (GO:0006400; 4.17)	- (A11.118.637.555.567.562.440.Precursor.Cells..B.Lymphoid; 1.32), - (A11.872.378.294.Lymphoid.Progenitor.Cells; 1.32), - (A15.145.229.637.555.567.569.200.CD4.Positive.T.Lymphocytes; 1.19), - (A11.118.637.555.567.569.200.700.T.Lymphocytes..Regulatory; 1.19), - (A14.549.885.Tongue; 1.17)
rs7911957	10	102672720	102767593	5	ENSG00000107815	C10orf2	0.164	No	rs927302	processed transcript protein coding	DDX27 protein complex (ENSG00000124228; 12.89), DDX54 protein complex (ENSG00000123064; 12.39), RPF2 protein complex (ENSG00000197498; 12.33), NOC3L protein complex (ENSG00000173145; 12.04), NOC2L protein complex (ENSG00000188976; 12.03)	- (A05.360.319.114.630.535.Ovarian.Follicle; 1.72), - (A11.436.329.Granulosa.Cells; 1.72), - (A06.407.312.497.535.300.500.Cumulus.Cells; 1.72), - (A11.382.Endocrine.Cells; 1.32), - (A11.627.340.360.Granulocyte.Precursor.Cells; 1.24)
rs7024190	9	94972489	95527094	9	ENSG00000198000	NOL8	0.17	No	-	protein coding nonsense mediated decay retained intron processed transcript	RBM28 protein complex (ENSG00000106344; 15.24), DDX54 protein complex (ENSG00000123064; 14.62), DDX27 protein complex (ENSG00000124228; 14.57), NOC2L protein complex (ENSG00000188976; 14.53), C14orf21 protein complex (ENSG00000196943; 14.35)	- (A15.382.490.555.567.537.Killer.Cells..Natural; 0.9), - (A11.118.637.555.567.569.T.Lymphocytes; 0.89), - (A11.118.637.555.567.562.440.Precursor.Cells..B.Lymphoid; 0.89), - (A11.872.378.294.Lymphoid.Progenitor.Cells; 0.89), - (A15.382.490.555.567.622.Lymphocytes..Null; 0.77)
rs6473015	8	77892494	77913280	1	ENSG00000164751	PEX2	0.171	No	rs4333565	protein coding processed transcript	TRIM21 protein complex (ENSG00000132109; 5.21), Organellar Small Ribosomal Subunit (GO:0000314; 5.04), Mitochondrial Small Ribosomal Subunit (GO:0005763; 5.04), GORASP2 protein complex (ENSG00000115806; 5.0), Organellar Ribosome (GO:0000313; 4.79)	- (A11.329.629.Osteoblasts; 1.21), - (A15.145.229.637.555.567.562.725.Plasma.Cells; 1.09), - (A15.145.693.Plasma; 1.09), - (A09.371.337.168.Conjunctiva; 0.98), - (A09.371.337.Eyelids; 0.98)
rs6470764	8	130760442	130799134	1	ENSG00000147697	GSDMC	0.182	No	-	retained intron protein coding	Abnormal Urinary Bladder Physiology (MP:0010386; 6.91), Epithelial Cell Differentiation (GO:0030855; 5.4), Keratinization (GO:0031424; 5.35), Keratinocyte Differentiation (GO:0030216; 4.94), Increased Susceptibility To Induced Colitis (MP:0008537; 4.66)	- (A10.615.550.599.Mouth.Mucosa; 3.48), - (A14.549.167.646.Periodontium; 3.33), - (A11.436.397.Keratinocytes; 3.13), - (A10.272.497.Epidermis; 3.01), - (A14.549.Mouth; 2.52)
rs1567865	20	47538275	47905797	6	ENSG00000124228	DDX27	0.224	No	-	protein coding processed transcript	RBM28 protein complex (ENSG00000106344; 13.15), GNL2 protein complex (ENSG00000134697; 12.95), NOP2 protein complex (ENSG00000111641; 12.43), ZNF622 protein complex (ENSG00000173545; 12.35), GTPBP4 protein complex (ENSG00000107937; 12.22)	- (A11.118.637.555.567.562.440.Precursor.Cells..B.Lymphoid; 2.07), - (A11.872.378.294.Lymphoid.Progenitor.Cells; 2.07), - (A15.145.229.637.555.567.569.200.CD4.Positive.T.Lymphocytes; 1.82), - (A11.118.637.555.567.569.200.700.T.Lymphocytes..Regulatory; 1.68), - (A08.186.211.730.885.287.500.571.735.Visual.Cortex; 1.49)
rs2256283	10	30301729	30404423	1	ENSG00000165757	KIAA1462	0.231	No	-	protein coding processed transcript	Abnormal Vascular Development (MP:0000259; 6.27), Hydrops Fetalis (MP:0002192; 5.93), Abnormal Vascular Endothelial Cell Morphology (MP:0006055; 5.83), FLT4 protein complex (ENSG00000037280; 5.82), PTPRB protein complex (ENSG00000127329; 5.73)	- (A05.360.319.114.630.535.Ovarian.Follicle; 3.1), - (A11.436.329.Granulosa.Cells; 3.1), - (A06.407.312.497.535.300.500.Cumulus.Cells; 3.1), - (A10.165.450.300.Cicatrix; 3.1), - (A10.165.450.Granulation.Tissue; 3.1)
rs364663	6	105404923	105531207	1	ENSG00000187772	LIN28B	0.237	No	-	protein coding	Mrna 3'-Utr Binding (GO:0003730; 5.1), Synapsis (GO:0007129; 4.62), Small Telencephalic Vesicles (MP:0000936; 4.44), Chromosome Organization Involved In Meiosis (GO:0070192; 4.25), Translation Regulator Activity (GO:0045182; 4.1)	- (A11.872.700.Pluripotent.Stem.Cells; 4.45), - (A11.872.700.500.Induced.Pluripotent.Stem.Cells; 4.45), - (A11.872.190.Embryonic.Stem.Cells; 3.99), - (A15.378.316.378.590.837.250.Erythroid.Precursor.Cells; 3.86), - (A11.872.378.590.817.Megakaryocyte.Erythroid.Progenitor.Cells; 3.86)
rs10011591	4	15341442	15447790	1	ENSG00000163145	C1QTNF7	0.242	No	rs7693504	protein coding processed transcript	Secondary Sex Reversal (MP:0001939; 7.12), Interstitial Matrix (GO:0005614; 6.55), Absent Spleen (MP:0000690; 6.27), Abnormal Kidney Blood Vessel Morphology (MP:0000530; 6.24), Abnormal Podocyte Morphology (MP:0005326; 5.83)	- (A05.360.319.679.690.Myometrium; 2.78), - (A07.541.510.110.Aortic.Valve; 2.62), - (A07.541.510.Heart.Valves; 2.62), - (A10.165.114.830.750.Subcutaneous.Fat; 2.31), - (A10.165.114.830.Adipose.Tissue..White; 2.31)
rs1567865	20	47538275	47905797	6	ENSG00000124207	CSE1L	0.265	No	rs1048590;rs1048590;rs6012558	protein coding processed transcript	NUPL2 protein complex (ENSG00000136243; 14.62), Interactions Of Rev With Host Cellular Proteins (REACTOME_INTERACTIONS_OF_REV_WITH_HOST_CELLULAR_PROTEINS; 14.38), NUP210 protein complex (ENSG00000132182; 14.23), NUP35 protein complex (ENSG00000163002; 14.2), NUP188 protein complex (ENSG00000095319; 14.07)	- (A15.378.316.378.590.837.250.Erythroid.Precursor.Cells; 1.42), - (A11.872.378.590.817.Megakaryocyte.Erythroid.Progenitor.Cells; 1.42), - (A11.872.700.Pluripotent.Stem.Cells; 1.11), - (A11.872.700.500.Induced.Pluripotent.Stem.Cells; 1.11), - (A11.436.294.064.Glucagon.Secreting.Cells; 1.1)
rs9857883	3	157823644	158288855	2	ENSG00000243150	-	0.279	No	-	processed transcript	Plasma Membrane Fusion (GO:0045026; 3.61), Heart Valve Development (GO:0003170; 3.52), Regulation Of Synaptic Transmission, Dopaminergic (GO:0032225; 3.47), Absent T Cells (MP:0008070; 3.19), Reciprocal Meiotic Recombination (GO:0007131; 3.17)	- (A10.336.707.Prostate; 2.3), - (A10.336.Exocrine.Glands; 2.09), - (A05.360.444.Genitalia..Male; 1.85), - (A02.835.583.443.800.800.Synovial.Fluid; 1.69), - (A08.186.211.730.885.287.249.487.Corpus.Striatum; 1.62)
rs9857883	3	157823644	158288855	2	ENSG00000174891	RSRC1	0.31	No	-	protein coding nonsense mediated decay processed transcript	Decreased Hair Follicle Number (MP:0000379; 5.99), EXOC2 protein complex (ENSG00000112685; 4.98), CTCFL protein complex (ENSG00000124092; 4.58), NSMCE1 protein complex (ENSG00000169189; 4.46), APLF protein complex (ENSG00000169621; 4.36)	- (A11.627.340.360.Granulocyte.Precursor.Cells; 1.32), - (A11.382.625.Enteroendocrine.Cells; 0.98), - (A11.436.294.064.Glucagon.Secreting.Cells; 0.98), - (A11.872.378.590.635.Granulocyte.Macrophage.Progenitor.Cells; 0.84), - (A02.835.583.Joints; 0.83)
rs7024190	9	94972489	95527094	9	ENSG00000196305	IARS	0.313	No	-	protein coding processed transcript	Cytosolic Trna Aminoacylation (REACTOME_CYTOSOLIC_TRNA_AMINOACYLATION; 21.92), Trna Aminoacylation (REACTOME_TRNA_AMINOACYLATION; 18.7), Aminoacyl Trna Biosynthesis (KEGG_AMINOACYL_TRNA_BIOSYNTHESIS; 18.57), Ligase Activity, Forming Carbon-Oxygen Bonds (GO:0016875; 16.78), Ligase Activity, Forming Aminoacyl-Trna And Related Compounds (GO:0016876; 16.78)	- (A15.378.316.378.590.837.250.Erythroid.Precursor.Cells; 1.89), - (A11.872.378.590.817.Megakaryocyte.Erythroid.Progenitor.Cells; 1.89), - (A15.145.229.334.Erythrocytes; 0.9), - (A11.443.Erythroid.Cells; 0.88), - (A02.165.Cartilage; 0.8)
rs656471	6	144606837	145174170	1	ENSG00000152818	UTRN	0.323	No	rs6936275	protein coding processed transcript	TGFB1I1 protein complex (ENSG00000140682; 6.02), Transforming Growth Factor Beta Binding (GO:0050431; 5.8), Transforming Growth Factor Beta-Activated Receptor Activity (GO:0005024; 5.51), DAG1 protein complex (ENSG00000173402; 5.38), PLAGL1 protein complex (ENSG00000118495; 5.3)	- (A10.165.114.830.750.Subcutaneous.Fat; 1.59), - (A10.165.114.830.Adipose.Tissue..White; 1.59), - (A10.165.114.830.500.Abdominal.Fat; 1.55), - (A10.165.114.830.500.750.Subcutaneous.Fat..Abdominal; 1.55), - (A07.231.908.670.Portal.System; 1.44)
rs7024190	9	94972489	95527094	9	ENSG00000188312	CENPP	0.33	No	-	protein coding	KIF2B protein complex (ENSG00000141200; 8.82), SPC25 protein complex (ENSG00000152253; 8.8), AHCTF1 protein complex (ENSG00000153207; 8.79), ZWINT protein complex (ENSG00000122952; 8.76), NSL1 protein complex (ENSG00000117697; 8.75)	- (A10.272.497.Epidermis; 2.27), - (A14.724.557.Nasopharynx; 1.89), - (A07.541.560.Heart.Ventricles; 1.19), - (A14.549.167.Dentition; 1.19), - (A10.165.450.300.425.Keloid; 1.12)
rs2888877	7	92234235	92465908	1	ENSG00000105810	CDK6	0.342	No	-	protein coding retained intron processed transcript	Increased Thymocyte Number (MP:0000714; 4.6), Enlarged Thymus (MP:0000709; 4.29), Increased Monocyte Cell Number (MP:0000220; 4.24), Increased Macrophage Cell Number (MP:0005425; 4.16), EIF2C1 protein complex (ENSG00000092847; 4.12)	- (A15.378.316.378.590.837.250.Erythroid.Precursor.Cells; 1.06), - (A11.872.378.590.817.Megakaryocyte.Erythroid.Progenitor.Cells; 1.06), - (A02.165.Cartilage; 0.85), - (A11.872.190.260.Embryoid.Bodies; 0.72), - (A15.382.490.555.567.622.Lymphocytes..Null; 0.69)
rs1380294	4	17802278	18023499	3	ENSG00000109805	NCAPG	0.419	No	-	protein coding nonsense mediated decay retained intron	M Phase (REACTOME_M_PHASE; 29.9), CDCA8 protein complex (ENSG00000134690; 29.66), Condensed Chromosome (GO:0000793; 29.54), CENPT protein complex (ENSG00000102901; 29.5), NDE1 protein complex (ENSG00000072864; 29.41)	- (A15.378.316.378.590.837.250.Erythroid.Precursor.Cells; 1.61), - (A11.872.378.590.817.Megakaryocyte.Erythroid.Progenitor.Cells; 1.61), - (A15.382.490.555.567.622.Lymphocytes..Null; 1.58), - (A11.872.700.500.Induced.Pluripotent.Stem.Cells; 1.19), - (A11.872.700.Pluripotent.Stem.Cells; 1.19)
rs9385399	6	126661320	127004986	2	ENSG00000203760	CENPW	0.432	No	-	protein coding	CDCA8 protein complex (ENSG00000134690; 21.64), CDC20 protein complex (ENSG00000117399; 21.47), CENPO protein complex (ENSG00000138092; 21.4), NDE1 protein complex (ENSG00000072864; 21.39), SPC24 protein complex (ENSG00000161888; 21.38)	- (A15.378.316.378.590.837.250.Erythroid.Precursor.Cells; 1.48), - (A11.872.378.590.817.Megakaryocyte.Erythroid.Progenitor.Cells; 1.48), - (A11.872.700.Pluripotent.Stem.Cells; 1.4), - (A11.872.700.500.Induced.Pluripotent.Stem.Cells; 1.4), - (A11.627.635.Myeloid.Progenitor.Cells; 1.19)
rs945959	20	33590207	33865928	3	ENSG00000101000	PROCR	0.436	No	-	protein coding	Activin Binding (GO:0048185; 6.99), Decreased Vascular Permeability (MP:0003071; 6.55), Increased Systemic Arterial Blood Pressure (MP:0002842; 6.14), Abnormal Lymph Circulation (MP:0003659; 5.89), Transmembrane Receptor Protein Serine/Threonine Kinase Activity (GO:0004675; 5.86)	- (A07.231.908.670.Portal.System; 3.29), - (A07.231.908.670.874.Umbilical.Veins; 3.29), - (A07.231.908.Veins; 3.14), - (A07.231.Blood.Vessels; 2.63), - (A11.436.275.Endothelial.Cells; 2.62)
rs7024190	9	94972489	95527094	9	ENSG00000106819	ASPN	0.462	No	-	protein coding	Abnormal Tendon Morphology (MP:0005503; 16.27), Abnormal Cutaneous Collagen Fibril Morphology (MP:0008438; 16.2), Proteinaceous Extracellular Matrix (GO:0005578; 15.57), Extracellular Matrix (GO:0031012; 15.51), Fibrillar Collagen (GO:0005583; 14.97)	- (A07.541.510.110.Aortic.Valve; 2.73), - (A07.541.510.Heart.Valves; 2.73), - (A05.360.319.679.690.Myometrium; 2.67), - (A07.541.560.Heart.Ventricles; 2.28), - (A07.541.Heart; 2.25)
rs10513480	9	129622944	130155939	5	ENSG00000244210	-	0.478	No	-	processed transcript	CHRD protein complex (ENSG00000090539; 4.03), Inositol Phosphate Metabolic Process (GO:0043647; 3.7), NOA1 protein complex (ENSG00000084092; 3.55), Positive Regulation Of Kidney Development (GO:0090184; 3.38), ARHGAP17 protein complex (ENSG00000140750; 3.38)	- (A08.186.211.132.810.428.200.Cerebellum; 1.61), - (A08.186.211.865.428.Metencephalon; 1.37), - (A08.186.211.865.Rhombencephalon; 1.37), - (A11.436.348.Hepatocytes; 1.13), - (A08.186.211.132.Brain.Stem; 0.88)
rs7541961	1	176432307	176814735	1	ENSG00000116183	PAPPA2	0.486	No	-	protein coding processed transcript	Dehydration (MP:0001429; 5.82), Polydipsia (MP:0001426; 5.62), Hormone Activity (GO:0005179; 5.51), Hydronephrosis (MP:0000519; 5.35), Decreased Urine Osmolality (MP:0002988; 5.15)	- (A11.329.629.Osteoblasts; 3.4), - (A10.165.450.300.425.Keloid; 1.48), - (A10.615.284.473.Chorion; 1.47), - (A10.615.284.Extraembryonic.Membranes; 1.47), - (A02.165.Cartilage; 1.3)
rs1391438	4	106067032	106395238	2	ENSG00000138777	PPA2	0.508	No	-	protein coding nonsense mediated decay retained intron processed transcript	Mitochondrial Matrix (GO:0005759; 10.43), Mitochondrial Inner Membrane (GO:0005743; 9.93), Organelle Inner Membrane (GO:0019866; 9.78), Mitochondrial Membrane (GO:0031966; 9.73), Mitochondrial Envelope (GO:0005740; 9.71)	- (A15.378.316.378.590.837.250.Erythroid.Precursor.Cells; 1.43), - (A11.872.378.590.817.Megakaryocyte.Erythroid.Progenitor.Cells; 1.43), - (A11.436.294.064.Glucagon.Secreting.Cells; 1.3), - (A11.382.625.Enteroendocrine.Cells; 1.3), - (A11.627.340.360.Granulocyte.Precursor.Cells; 1.25)
rs143384	20	33890369	34042568	2	ENSG00000101019	UQCC	0.512	No	rs1540927	retained intron nonsense mediated decay protein coding processed transcript	Mitochondrial Matrix (GO:0005759; 7.64), Pyruvate Metabolism And Citric Acid Tca Cycle (REACTOME_PYRUVATE_METABOLISM_AND_CITRIC_ACID_TCA_CYCLE; 7.45), Mitochondrial Membrane (GO:0031966; 6.97), Mitochondrial Envelope (GO:0005740; 6.94), 4 Iron, 4 Sulfur Cluster Binding (GO:0051539; 6.91)	- (A02.633.567.850.Quadriceps.Muscle; 1.32), - (A10.690.552.500.Muscle..Skeletal; 1.28), - (A10.690.552.Muscle..Striated; 1.28), - (A11.436.348.Hepatocytes; 1.13), - (A07.541.560.Heart.Ventricles; 1.01)
rs7536458	1	118496484	118727846	1	ENSG00000155761	SPAG17	0.519	No	-	processed transcript protein coding	Ciliary Or Flagellar Motility (GO:0001539; 10.95), Axoneme (GO:0005930; 10.38), Cilium Axoneme (GO:0035085; 9.79), Axonemal Dynein Complex (GO:0005858; 8.51), Axoneme Part (GO:0044447; 8.16)	- (A10.615.550.760.Respiratory.Mucosa; 3.15), - (A09.531.Nose; 3.15), - (A04.531.520.Nasal.Mucosa; 3.15), - (A14.549.167.646.Periodontium; 2.25), - (A10.272.Epithelium; 1.86)
rs1567865	20	47538275	47905797	6	ENSG00000124201	ZNFX1	0.573	No	rs237711	protein coding processed transcript	Interferon Alphabeta Signaling (REACTOME_INTERFERON_ALPHABETA_SIGNALING; 13.7), Interferon Signaling (REACTOME_INTERFERON_SIGNALING; 13.46), Isg15 Antiviral Mechanism (REACTOME_ISG15_ANTIVIRAL_MECHANISM; 11.65), Antiviral Mechanism By Ifn-Stimulated Genes (REACTOME_ANTIVIRAL_MECHANISM_BY_IFN-STIMULATED_GENES; 11.65), Cytokine Signaling In Immune System (REACTOME_CYTOKINE_SIGNALING_IN_IMMUNE_SYSTE…	- (A15.382.490.315.583.Neutrophils; 1.95), - (A11.118.637.415.Granulocytes; 1.7), - (A09.531.Nose; 1.49), - (A04.531.520.Nasal.Mucosa; 1.49), - (A10.615.550.760.Respiratory.Mucosa; 1.49)
rs4513429	3	151961617	152183569	1	ENSG00000152601	MBNL1	0.629	No	rs13072540;rs17371539	processed transcript protein coding retained intron	Small Spleen (MP:0000692; 6.32), Vascular Smooth Muscle Contraction (KEGG_VASCULAR_SMOOTH_MUSCLE_CONTRACTION; 5.34), Abnormal Thymus Involution (MP:0001824; 5.16), Decreased Double-Negative T Cell Number (MP:0005089; 5.0), Increased Mean Systemic Arterial Blood Pressure (MP:0004875; 4.89)	- (A15.145.229.188.Blood.Platelets; 1.4), - (A10.690.552.500.Muscle..Skeletal; 0.99), - (A10.690.552.Muscle..Striated; 0.99), - (A02.633.567.850.Quadriceps.Muscle; 0.96), - (A15.382.520.604.800.Palatine.Tonsil; 0.75)
rs1567865	20	47538275	47905797	6	ENSG00000124198	ARFGEF2	0.644	No	rs1569750	protein coding processed transcript	PTP4A3 protein complex (ENSG00000184489; 7.07), Trans-Golgi Network Vesicle Budding (REACTOME_TRANS-GOLGI_NETWORK_VESICLE_BUDDING; 6.87), Clathrin Derived Vesicle Budding (REACTOME_CLATHRIN_DERIVED_VESICLE_BUDDING; 6.87), ARFGEF2 protein complex (ENSG00000124198; 6.54), PACS1 protein complex (ENSG00000175115; 6.43)	- (A11.436.348.Hepatocytes; 1.36), - (A06.407.071.140.Adrenal.Cortex; 1.17), - (A06.407.071.Adrenal.Glands; 0.88), - (A11.436.294.064.Glucagon.Secreting.Cells; 0.87), - (A11.382.625.Enteroendocrine.Cells; 0.87)
rs8133473	21	21629065	21631133	1	ENSG00000233236	-	0.661	No	-	lincRNA	Eating Behavior (GO:0042755; 4.48), Regulation Of Erythrocyte Differentiation (GO:0045646; 3.97), Absent Visceral Yolk Sac Blood Islands (MP:0001721; 3.93), Mixed Cellular Infiltration To Dermis (MP:0001246; 3.88), GATA2 protein complex (ENSG00000179348; 3.88)	- (A11.872.378.590.817.Megakaryocyte.Erythroid.Progenitor.Cells; 1.87), - (A15.378.316.378.590.837.250.Erythroid.Precursor.Cells; 1.87), - (A15.382.216.Bone.Marrow; 1.5), - (A02.835.232.Bone.and.Bones; 1.32), - (A11.443.Erythroid.Cells; 1.3)
rs1879380	12	123405498	123921264	7	ENSG00000130921	C12orf65	0.729	No	-	protein coding retained intron	Myeloid Dendritic Cell Differentiation (GO:0043011; 3.8), FBXW7 protein complex (ENSG00000109670; 3.66), Positive Regulation Of Blood Coagulation (GO:0030194; 3.57), Organophosphate Biosynthetic Process (GO:0090407; 3.53), Inositol Phosphate Biosynthetic Process (GO:0032958; 3.53)	- (A11.118.637.555.567.569.200.700.T.Lymphocytes..Regulatory; 1.32), - (A15.145.229.637.555.567.569.200.CD4.Positive.T.Lymphocytes; 1.26), - (A11.118.637.555.567.569.T.Lymphocytes; 1.2), - (A11.118.637.555.567.562.440.Precursor.Cells..B.Lymphoid; 1.0), - (A11.872.378.294.Lymphoid.Progenitor.Cells; 1.0)
rs9846396	3	141043055	141168634	1	ENSG00000177311	ZBTB38	0.739	No	rs6795168;rs6789653	protein coding processed transcript retained intron	Intrinsic To Internal Side Of Plasma Membrane (GO:0031235; 4.87), Negative Regulation Of B Cell Activation (GO:0050869; 4.55), Negative Regulation Of B Cell Proliferation (GO:0030889; 4.48), TXK protein complex (ENSG00000074966; 4.42), Estrogen Receptor Binding (GO:0030331; 4.37)	- (A15.145.229.637.555.567.562.725.Plasma.Cells; 1.86), - (A15.145.693.Plasma; 1.86), - (A11.063.Antibody.Producing.Cells; 1.26), - (A11.118.637.555.567.562.B.Lymphocytes; 1.26), - (A05.360.319.114.630.535.Ovarian.Follicle; 0.96)
rs7911957	10	102672720	102767593	5	ENSG00000095539	SEMA4G	0.782	No	-	protein coding nonsense mediated decay processed transcript retained intron	Maturity Onset Diabetes Of The Young (KEGG_MATURITY_ONSET_DIABETES_OF_THE_YOUNG; 6.7), Abnormal Bile Salt Level (MP:0004774; 6.03), Megacephaly (MP:0000434; 6.0), Arginine And Proline Metabolism (KEGG_ARGININE_AND_PROLINE_METABOLISM; 5.99), Abnormal Bile Salt Homeostasis (MP:0005365; 5.72)	- (A11.436.348.Hepatocytes; 2.54), - (A03.556.124.369.Intestinal.Mucosa; 2.45), - (A10.272.497.Epidermis; 1.97), - (A03.620.Liver; 1.91), - (A03.556.249.249.356.668.Colon..Sigmoid; 1.87)
rs1392615	4	44703885	44728612	1	ENSG00000163281	GNPDA2	0.817	No	rs10938365	protein coding processed transcript	Purine Salvage (REACTOME_PURINE_SALVAGE; 4.07), HMOX2 protein complex (ENSG00000103415; 4.01), KIAA1377 protein complex (ENSG00000110318; 3.58), Purine-Containing Compound Salvage (GO:0043101; 3.57), MED19 protein complex (ENSG00000156603; 3.52)	- (A02.835.583.Joints; 1.75), - (A02.835.583.443.800.Synovial.Membrane; 1.75), - (A02.835.583.443.Joint.Capsule; 1.75), - (A11.329.629.Osteoblasts; 1.65), - (A11.872.580.Mesenchymal.Stem.Cells; 1.39)
rs10483727	14	60863187	61191066	4	ENSG00000184302	SIX6	0.864	No	-	protein coding	Hormone Ligand-Binding Receptors (REACTOME_HORMONE_LIGAND-BINDING_RECEPTORS; 14.73), Peptide Hormone Biosynthesis (REACTOME_PEPTIDE_HORMONE_BIOSYNTHESIS; 14.3), Decreased Follicle Stimulating Hormone Level (MP:0005130; 11.59), LHCGR protein complex (ENSG00000138039; 10.46), Proportional Dwarf (MP:0008974; 9.8)	- (A09.371.729.Retina; 8.94), - (A08.186.211.730.317.357.352.Hypothalamus..Middle; 8.5), - (A08.186.211.730.317.357.352.435.Hypothalamo.Hypophyseal.System; 8.5), - (A08.713.Neurosecretory.Systems; 8.5), - (A08.186.211.730.317.357.Hypothalamus; 6.92)
rs9385399	6	126661320	127004986	2	ENSG00000217404	-	0.882	No	-	pseudogene	ENSG00000138396 protein complex (ENSG00000138396; 5.44), TRAPPC6B protein complex (ENSG00000182400; 5.27), RPS4Y1 protein complex (ENSG00000129824; 5.13), ENSG00000170847 protein complex (ENSG00000170847; 5.07), ENSG00000173534 protein complex (ENSG00000173534; 5.07)	- (A15.145.229.637.555.567.562.725.Plasma.Cells; 1.59), - (A15.145.693.Plasma; 1.58), - (A11.063.Antibody.Producing.Cells; 1.15), - (A11.118.637.555.567.562.B.Lymphocytes; 1.15), - (A15.382.216.Bone.Marrow; 1.07)
rs1879380	12	123405498	123921264	7	ENSG00000150977	RILPL2	0.886	No	rs1662	protein coding	Increased T Cell Proliferation (MP:0005348; 6.55), Increased Interleukin-17 Secretion (MP:0008681; 6.4), Enlarged Lymph Nodes (MP:0000702; 5.83), Increased Ige Level (MP:0002497; 5.76), Decreased Interleukin-2 Secretion (MP:0008688; 5.6)	- (A15.382.490.315.583.Neutrophils; 2.2), - (A11.118.637.415.Granulocytes; 2.13), - (A11.627.340.360.Granulocyte.Precursor.Cells; 1.44), - (A15.378.316.Bone.Marrow.Cells; 1.33), - (A15.378.Hematopoietic.System; 1.33)
rs945959	20	33590207	33865928	3	ENSG00000088298	EDEM2	0.89	No	rs6058194	protein coding	Post-Translational Protein Modification (REACTOME_POST-TRANSLATIONAL_PROTEIN_MODIFICATION; 12.25), Asparagine N-Linked Glycosylation (REACTOME_ASPARAGINE_N-LINKED_GLYCOSYLATION; 12.23), Endoplasmic Reticulum-Golgi Intermediate Compartment (GO:0005793; 11.84), Intramolecular Oxidoreductase Activity, Interconverting Keto- And Enol-Groups (GO:0016862; 11.19), N Glycan Biosynthesis (KEGG_N_GLYCAN_BIO…	- (A15.145.693.Plasma; 2.23), - (A15.145.229.637.555.567.562.725.Plasma.Cells; 2.23), - (A11.063.Antibody.Producing.Cells; 1.63), - (A11.118.637.555.567.562.B.Lymphocytes; 1.63), - (A11.627.624.249.Monocyte.Macrophage.Precursor.Cells; 1.58)
rs2280117	22	20228938	20270769	1	ENSG00000040608	RTN4R	0.905	No	-	protein coding processed transcript	Abnormal Long Term Depression (MP:0001898; 6.55), Synaptic Membrane (GO:0097060; 6.31), Synapse (GO:0045202; 6.17), Glutamate Neurotransmitter Release Cycle (REACTOME_GLUTAMATE_NEUROTRANSMITTER_RELEASE_CYCLE; 6.09), Synapse Part (GO:0044456; 5.87)	- (A08.186.211.132.810.428.200.Cerebellum; 3.87), - (A08.186.211.865.428.Metencephalon; 3.45), - (A08.186.211.865.Rhombencephalon; 3.45), - (A08.186.211.730.885.287.500.270.Frontal.Lobe; 2.99), - (A08.186.211.730.885.287.500.863.Temporal.Lobe; 2.58)
rs10513480	9	129622944	130155939	5	ENSG00000136828	RALGPS1	0.905	No	rs10760471	protein coding processed transcript	Abnormal Hippocampus Pyramidal Cell Layer (MP:0008284; 4.75), Golgi To Endosome Transport (GO:0006895; 4.25), Abc-Family Proteins Mediated Transport (REACTOME_ABC-FAMILY_PROTEINS_MEDIATED_TRANSPORT; 4.1), SCN2A protein complex (ENSG00000136531; 3.98), Transepithelial Transport (GO:0070633; 3.81)	- (A08.186.211.730.885.287.500.270.Frontal.Lobe; 1.04), - (A08.186.211.653.Mesencephalon; 0.93), - (A15.145.693.Plasma; 0.92), - (A15.145.229.637.555.567.562.725.Plasma.Cells; 0.91), - (A08.186.211.730.317.Diencephalon; 0.91)
rs2427945	9	136897963	136933657	2	ENSG00000235138	-	0.941	No	-	antisense	Steroid Catabolic Process (GO:0006706; 4.63), Sperm-Egg Recognition (GO:0035036; 4.13), Drug Catabolic Process (GO:0042737; 4.08), Negative Regulation Of Transporter Activity (GO:0032410; 3.94), Negative Regulation Of Ion Transmembrane Transporter Activity (GO:0032413; 3.9)	- (A15.145.229.188.Blood.Platelets; 1.84), - (A14.549.885.Tongue; 1.3), - (A15.145.229.334.Erythrocytes; 1.05), - (A11.443.Erythroid.Cells; 1.05), - (A11.329.629.Osteoblasts; 0.87)
rs10513480	9	129622944	130155939	5	ENSG00000136895	GARNL3	0.959	No	-	protein coding nonsense mediated decay processed transcript retained intron	Cell Body (GO:0044297; 4.88), Neuronal Cell Body (GO:0043025; 4.77), Synapse Part (GO:0044456; 4.43), Synapse (GO:0045202; 4.22), ENSG00000160695 protein complex (ENSG00000160695; 4.05)	- (A08.186.211.132.810.428.200.Cerebellum; 2.73), - (A08.186.211.865.Rhombencephalon; 2.63), - (A08.186.211.865.428.Metencephalon; 2.63), - (A08.186.211.132.Brain.Stem; 2.47), - (A08.186.211.653.Mesencephalon; 2.13)
rs10275834	7	27870192	28220362	1	ENSG00000153814	JAZF1	0.975	No	rs2110524	protein coding processed transcript nonsense mediated decay	Spherocytosis (MP:0002812; 4.85), ADCY5 protein complex (ENSG00000173175; 4.42), LAMA4 protein complex (ENSG00000112769; 4.26), PTPRZ1 protein complex (ENSG00000106278; 4.08), APPL2 protein complex (ENSG00000136044; 3.99)	- (A06.407.071.140.Adrenal.Cortex; 2.03), - (A06.407.071.Adrenal.Glands; 1.69), - (A11.497.497.600.Oocytes; 1.47), - (A05.360.490.690.Ovum; 1.47), - (A05.360.319.679.690.Myometrium; 1.43)
rs1879380	12	123405498	123921264	7	ENSG00000150967	ABCB9	0.986	No	rs1615350;rs1051434	processed transcript protein coding nonsense mediated decay retained intron	AP3B2 protein complex (ENSG00000103723; 3.84), NRXN1 protein complex (ENSG00000179915; 3.83), Abnormal Thymus Involution (MP:0001824; 3.73), Abnormal Excitatory Postsynaptic Potential (MP:0002912; 3.46), Regulation Of Peptide Transport (GO:0090087; 3.41)	- (A08.186.211.653.Mesencephalon; 1.57), - (A08.186.211.730.885.287.500.270.Frontal.Lobe; 1.43), - (A08.186.211.730.317.Diencephalon; 1.27), - (A14.724.557.Nasopharynx; 1.25), - (A05.810.453.324.Kidney.Cortex; 1.11)
rs1879380	12	123405498	123921264	7	ENSG00000090975	PITPNM2	0.993	No	-	protein coding retained intron processed transcript	Diacylglycerol Kinase Activity (GO:0004143; 4.96), Voltage Gated Potassium Channels (REACTOME_VOLTAGE_GATED_POTASSIUM_CHANNELS; 4.84), ADRB2 protein complex (ENSG00000169252; 4.84), Potassium Channels (REACTOME_POTASSIUM_CHANNELS; 4.82), Effects Of Pip2 Hydrolysis (REACTOME_EFFECTS_OF_PIP2_HYDROLYSIS; 4.74)	- (A11.436.348.Hepatocytes; 1.4), - (A08.186.211.730.885.287.500.863.Temporal.Lobe; 1.36), - (A08.186.211.464.710.225.Entorhinal.Cortex; 1.35), - (A08.186.211.464.710.Parahippocampal.Gyrus; 1.35), - (A08.186.211.464.Limbic.System; 1.2)
rs1155646	4	93225550	94695707	1	ENSG00000152208	GRID2	1	No	-	protein coding processed transcript nonsense mediated decay	GABRA2 protein complex (ENSG00000151834; 7.9), Impaired Righting Response (MP:0001523; 7.44), GABRA1 protein complex (ENSG00000022355; 7.42), Glutamate Receptor Activity (GO:0008066; 7.22), Extracellular Ligand-Gated Ion Channel Activity (GO:0005230; 7.13)	- (A11.872.700.Pluripotent.Stem.Cells; 4.0), - (A11.872.700.500.Induced.Pluripotent.Stem.Cells; 4.0), - (A08.186.211.132.810.428.200.Cerebellum; 3.26), - (A08.186.211.865.Rhombencephalon; 3.02), - (A08.186.211.865.428.Metencephalon; 3.02)
The DEPICT (‘Data-driven Expression-Prioritized Integration for Complex Traits’) was used to prioritize genes within associated loci (association P < 1 x 10-5). DEPICT prioritizes genes within a given associated region based on functional similarity to genes from other associated loci. Column L lists the top 5 reconstituted gene sets a given gene belongs to as well as the Z score (number in brack…

## Sheet: Table S10
Table S10. Significant results from the DEPICT gene set enrichment analysis.
Reconstituted gene set ID	Reconstituted gene set name	P value	False discovery rate < 5%	Reconstituted gene set genes in associated loci
ENSG00000122870	BICC1 protein complex	2.1e-06	Yes	CSE1L (3.78), C10orf2 (3.44), ARFGEF2 (3.03), MPHOSPH9 (2.87), CENPW (2.83)
MP:0008277	Abnormal Sternum Ossification	2.5e-06	Yes	SIX4 (7.17), ACAN (5.17), ADAMTSL3 (4.17), GDF5 (3.69), LCORL (3.6)
ENSG00000164605	ENSG00000164605 protein complex	1.06e-05	Yes	C10orf2 (3.77), CSE1L (3.4), NOL8 (3.12), ARFGEF2 (3.11), MPHOSPH9 (3.0)
ENSG00000111300	NAA25 protein complex	2.06e-05	Yes	CSE1L (4.18), ARFGEF2 (3.96), C10orf2 (3.75), CENPW (3.57), NOL8 (2.64)
ENSG00000090659	CD209 protein complex	2.17e-05	Yes	C10orf2 (4.7), NOL8 (3.47), MPHOSPH9 (3.26), ARFGEF2 (3.14), CENPW (2.98)
ENSG00000119698	PPP4R4 protein complex	2.23e-05	Yes	C10orf2 (4.57), CSE1L (3.08), NOL8 (3.07), CENPW (3.01), CDK6 (2.83)
MP:0004672	Short Ribs	2.42e-05	Yes	SIX1 (7.41), ACAN (6.01), BMP2 (3.6), SIX4 (3.6), HMGA2 (3.51)
GO:0033688	Regulation Of Osteoblast Proliferation	2.82e-05	Yes	ACAN (2.3), ENSG00000233236 (1.77), ENSG00000243150 (1.7), ABCB9 (1.69), TET2 (1.65)
MP:0000428	Abnormal Craniofacial Morphology	3.22e-05	Yes	PTCH1 (5.98), HHIP (3.89), LZTS2 (3.41), ANGPTL2 (3.37), BRD3 (3.35)
ENSG00000162869	PPP1R21 protein complex	3.69e-05	Yes	NCAPG (3.87), CSE1L (3.87), MPHOSPH9 (3.16), CENPW (3.12), C10orf2 (3.07)
MP:0002286	Cryptorchism	6.27e-05	Yes	HHIP (4.75), ADAMTS19 (3.48), GDF5 (3.45), IGF2BP3 (3.03), PTCH1 (3.02)
ENSG00000125912	NCLN protein complex	6.71e-05	Yes	NCAPG (4.65), CENPW (4.2), C10orf2 (3.62), MPHOSPH9 (3.49), CENPP (2.56)
ENSG00000106443	PHF14 protein complex	6.98e-05	Yes	C10orf2 (4.79), MPHOSPH9 (3.25), ARFGEF2 (3.18), CENPW (3.14), CSE1L (3.1)
ENSG00000170927	PKHD1 protein complex	7.02e-05	Yes	SEMA4G (3.82), MTMR11 (3.47), NCAPG (3.14), BMP2 (2.33), TCF7L2 (2.19)
ENSG00000143772	ITPKB protein complex	7.63e-05	Yes	CSE1L (3.61), MPHOSPH9 (3.35), C10orf2 (3.11), CENPW (2.84), NOL8 (2.72)
ENSG00000109618	SEPSECS protein complex	7.77e-05	Yes	C10orf2 (4.86), NOL8 (3.31), ARFGEF2 (3.28), MPHOSPH9 (3.17), CSE1L (3.09)
GO:0035137	Hindlimb Morphogenesis	8.07e-05	Yes	SIX1 (3.74), ADAMTS19 (2.55), SIX4 (2.41), OMD (2.28), HMGA2 (2.16)
ENSG00000114491	UMPS protein complex	8.6e-05	Yes	C10orf2 (2.71), NOL8 (2.63), MPHOSPH9 (2.54), CSE1L (2.44), CENPW (2.35)
GO:0046966	Thyroid Hormone Receptor Binding	9.27e-05	Yes	ZNFX1 (6.38), TET2 (4.87), TRPC4AP (3.96), CSE1L (3.81), STAU1 (3.2)
MP:0000435	Shortened Head	9.77e-05	Yes	ACAN (7.57), OMD (6.29), SIX1 (5.18), SIX4 (4.93), SEMA3D (3.93)
ENSG00000083544	TDRD3 protein complex	0.000101	Yes	C10orf2 (4.73), CENPW (3.26), CDK6 (3.23), ARFGEF2 (3.2), CSE1L (3.0)
GO:0033687	Osteoblast Proliferation	0.000107	Yes	ACAN (2.56), C1QTNF7 (2.04), TET2 (1.98), PTCH1 (1.97), ENSG00000233236 (1.9)
ENSG00000088826	SMOX protein complex	0.00011	Yes	C10orf2 (4.84), CENPW (4.65), ARFGEF2 (3.52), CSE1L (3.33), NOL8 (3.09)
MP:0004355	Short Radius	0.000117	Yes	SIX1 (7.87), SIX4 (6.8), ACAN (5.24), OGN (5.06), ASPN (4.6)
GO:0017147	Wnt-Protein Binding	0.000126	Yes	ASPN (6.91), OMD (6.25), OGN (5.68), PTCH1 (4.6), ACAN (4.18)
GO:0071453	Cellular Response To Oxygen Levels	0.000128	Yes	ANGPTL2 (3.12), BMP2 (2.15), CENPP (2.04), ARFGEF2 (1.99), GDF5 (1.78)
ENSG00000061936	SFSWAP protein complex	0.000134	Yes	CSE1L (3.59), C10orf2 (3.46), CDK6 (3.1), ARFGEF2 (2.82), MPHOSPH9 (2.59)
MP:0004678	Split Xiphoid Process	0.000136	Yes	SEMA3D (4.82), HMGA2 (4.63), ADAMTSL3 (4.03), PROCR (2.91), PTCH1 (2.9)
ENSG00000163624	CDS1 protein complex	0.000139	Yes	C10orf2 (4.62), CENPW (3.97), MPHOSPH9 (3.6), CSE1L (3.59), NOL8 (3.26)
MP:0002835	Abnormal Cranial Suture Morphology	0.00014	Yes	OMD (6.47), ACAN (5.16), ASPN (4.54), PTCH1 (4.45), ANGPTL2 (3.55)
ENSG00000133657	ATP13A3 protein complex	0.000141	Yes	C10orf2 (4.46), NOL8 (3.41), ARFGEF2 (3.3), MPHOSPH9 (3.19), CENPW (3.12)
ENSG00000138767	CNOT6L protein complex	0.000142	Yes	C10orf2 (4.25), ARFGEF2 (3.2), NOL8 (3.16), CSE1L (2.81), CENPW (2.7)
ENSG00000065268	WDR18 protein complex	0.000146	Yes	NOL8 (5.34), CSE1L (5.02), DDX27 (4.69), IARS (3.58), C10orf2 (3.39)
ENSG00000168538	TRAPPC11 protein complex	0.000152	Yes	OGN (4.79), ARFGEF2 (4.47), NOL8 (4.28), C10orf2 (4.12), FAM178A (3.34)
GO:0060828	Regulation Of Canonical Wnt Receptor Signaling Pathway	0.000167	Yes	PTCH1 (3.9), OMD (3.71), OGN (3.33), SEMA3D (2.89), BMP2 (2.29)
MP:0004359	Short Ulna	0.000169	Yes	SIX1 (7.37), ACAN (6.83), OGN (6.58), SIX4 (5.86), BMP2 (5.66)
GO:2000241	Regulation Of Reproductive Process	0.000174	Yes	PEX2 (2.9), DCAF16 (2.47), SBNO1 (2.19), DDX27 (2.1), BRD3 (2.09)
GO:0002244	Hemopoietic Progenitor Cell Differentiation	0.000181	Yes	CDK6 (2.84), ABCB9 (2.09), TCF7L2 (1.99), C14orf39 (1.96), PROCR (1.92)
MP:0000120	Malocclusion	0.000185	Yes	BMP2 (5.19), ANGPTL2 (4.46), HMGA2 (3.76), OMD (3.6), ADAMTS19 (3.48)
GO:0002762	Negative Regulation Of Myeloid Leukocyte Differentiation	0.00019	Yes	ENSG00000217404 (2.28), ECM2 (2.25), OGN (2.23), LZTS2 (2.0), ASPN (1.94)
GO:0048736	Appendage Development	0.000191	Yes	SIX1 (4.91), SIX4 (3.63), HMGA2 (2.82), GDF5 (2.78), OMD (2.7)
GO:0060173	Limb Development	0.000191	Yes	SIX1 (4.91), SIX4 (3.63), HMGA2 (2.82), GDF5 (2.78), OMD (2.7)
ENSG00000092203	TOX4 protein complex	0.000209	Yes	BRD3 (4.65), SBNO1 (3.72), SF3B4 (3.62), LZTS2 (3.43), LCORL (3.1)
GO:0060070	Canonical Wnt Receptor Signaling Pathway	0.000218	Yes	PTCH1 (3.23), OMD (3.07), OGN (2.74), SIX4 (2.42), LZTS2 (2.25)
MP:0004734	Small Thoracic Cavity	0.000218	Yes	OMD (5.08), GDF5 (4.54), ACAN (4.23), BMP2 (3.35), HMGA2 (3.18)
GO:0042481	Regulation Of Odontogenesis	0.000226	Yes	OMD (5.14), PTCH1 (3.12), ADAMTSL3 (2.99), OGN (2.12), SIX1 (2.11)
MP:0005269	Abnormal Occipital Bone Morphology	0.000227	Yes	ACAN (8.14), GDF5 (6.86), SIX1 (6.67), OMD (6.17), SIX4 (5.02)
GO:0045620	Negative Regulation Of Lymphocyte Differentiation	0.000231	Yes	ZNFX1 (1.73), PITPNM2 (1.58), ENSG00000217404 (1.58), TRA2A (1.49), RILPL2 (1.47)
ENSG00000135968	GCC2 protein complex	0.000232	Yes	ARFGEF2 (3.22), CENPW (3.16), MPHOSPH9 (2.74), C10orf2 (2.67), NOL8 (2.5)
GO:0071559	Response To Transforming Growth Factor Beta Stimulus	0.000235	Yes	PTCH1 (2.49), C1QTNF7 (2.43), KIAA1462 (1.83), MTMR11 (1.75), C12orf65 (1.62)
GO:0016407	Acetyltransferase Activity	0.000251	Yes	CSE1L (3.46), ENSG00000217404 (3.04), TET2 (2.76), ARFGEF2 (2.74), STAU1 (2.65)
GO:0030326	Embryonic Limb Morphogenesis	0.000268	Yes	SIX1 (4.42), SIX4 (3.21), RSRC1 (2.88), GDF5 (2.78), LIN28B (2.71)
GO:0035113	Embryonic Appendage Morphogenesis	0.000268	Yes	SIX1 (4.42), SIX4 (3.21), RSRC1 (2.88), GDF5 (2.78), LIN28B (2.71)
ENSG00000136108	CKAP2 protein complex	0.000279	Yes	SEMA4G (4.34), MTMR11 (2.82), BMP2 (2.62), GSDMC (2.38), TCF7L2 (2.17)
ENSG00000111186	WNT5B protein complex	0.000284	Yes	OMD (6.03), PTCH1 (4.38), ACAN (4.3), OGN (4.22), ASPN (3.6)
MP:0006337	Abnormal First Branchial Arch Morphology	0.000289	Yes	BMP2 (4.82), OMD (4.08), HMGA2 (3.19), PTCH1 (3.09), UTRN (2.78)
MP:0005358	Abnormal Incisor Morphology	0.000293	Yes	OMD (7.08), SIX1 (4.71), ACAN (3.78), HMGA2 (3.77), MTMR11 (3.71)
KEGG_WNT_SIGNALING_PATHWAY	Wnt Signaling Pathway	0.00035	Yes	BMP2 (5.35), BRD3 (4.43), PTCH1 (3.72), HMGA2 (3.7), ADAMTS19 (3.55)
ENSG00000015153	YAF2 protein complex	0.000353	Yes	BRD3 (5.17), SF3B4 (3.98), SBNO1 (3.52), LZTS2 (3.44), TCF7L2 (3.32)
GO:0016055	Wnt Receptor Signaling Pathway	0.000353	Yes	PTCH1 (3.17), LZTS2 (2.7), HMGA2 (2.65), OMD (2.2), STAU1 (2.19)
ENSG00000154342	WNT3A protein complex	0.000376	Yes	OMD (5.38), OGN (5.19), PTCH1 (4.88), ASPN (4.85), ECM2 (4.23)
GO:0007224	Smoothened Signaling Pathway	0.000381	Yes	PTCH1 (4.42), HHIP (3.3), ENSG00000248890 (2.87), RTN4R (2.32), TCF7L2 (2.23)
ENSG00000101442	ACTR5 protein complex	0.000393	Yes	DDX27 (4.41), SF3B4 (3.87), RSRC1 (2.98), CDK6 (2.78), ZBTB38 (2.55)
GO:0072498	Embryonic Skeletal Joint Development	0.000394	Yes	ACAN (4.29), OMD (4.05), OGN (3.88), GDF5 (3.24), SEMA3D (2.86)
GO:0003401	Axis Elongation	0.000395	Yes	SIX4 (3.6), GDF5 (3.24), TET2 (2.84), C14orf39 (2.55), SIX1 (2.49)
MP:0002657	Chondrodystrophy	0.000411	Yes	ACAN (9.35), BMP2 (7.16), OMD (5.7), HMGA2 (4.13), PTCH1 (3.58)
MP:0004251	Failure Of Heart Looping	0.000434	Yes	BMP2 (4.11), UTRN (2.81), BRD3 (2.68), STAU1 (2.55), LZTS2 (2.42)
MP:0010867	Abnormal Bone Trabecula Morphology	0.000452	Yes	OGN (4.4), ASPN (3.33), PROCR (3.2), ZBTB38 (3.19), HMGA2 (3.11)
GO:0060348	Bone Development	0.000479	Yes	OMD (6.43), ACAN (6.16), OGN (3.98), ASPN (3.75), ECM2 (3.55)
MP:0000097	Short Maxilla	0.000484	Yes	OMD (6.76), SIX4 (6.51), SIX1 (5.5), ACAN (4.65), PTCH1 (4.56)
ENSG00000141570	CBX8 protein complex	0.000491	Yes	BRD3 (4.84), SBNO1 (3.69), LZTS2 (3.59), LCORL (3.36), SF3B4 (3.25)
GO:0042813	Wnt-Activated Receptor Activity	0.000507	Yes	OMD (6.5), ASPN (5.97), OGN (5.19), ADAMTSL3 (4.57), ACAN (4.37)
ENSG00000130382	MLLT1 protein complex	0.000512	Yes	SF3B4 (5.29), SBNO1 (4.22), SETD8 (3.76), STAU1 (3.39), MRPL43 (3.07)
GO:0048705	Skeletal System Morphogenesis	0.000513	Yes	ACAN (5.85), SIX1 (5.06), SIX4 (4.33), OMD (4.26), HMGA2 (3.38)
ENSG00000108773	KAT2A protein complex	0.000518	Yes	CSE1L (5.29), SF3B4 (4.36), ZNFX1 (4.08), STAU1 (3.44), BRD3 (3.38)
ENSG00000163810	TGM4 protein complex	0.000524	Yes	SEMA4G (3.05), PAPPA2 (2.74), BMP2 (2.66), ACAN (2.2), HHIP (2.12)
MP:0003419	Delayed Endochondral Bone Ossification	0.000538	Yes	OMD (8.44), ACAN (8.39), OGN (8.2), SIX1 (5.74), ASPN (5.19)
ENSG00000039987	BEST2 protein complex	0.00054	Yes	C10orf2 (4.62), NOL8 (3.49), CENPW (3.2), ARFGEF2 (3.12), CSE1L (3.09)
ENSG00000001497	LAS1L protein complex	0.000547	Yes	BRD3 (4.58), ENSG00000217404 (3.8), CSE1L (3.31), ZBTB34 (3.13), IARS (2.83)
MP:0000440	Domed Cranium	0.00055	Yes	ACAN (8.67), OMD (6.09), OGN (4.43), BMP2 (4.31), ASPN (3.48)
GO:0035107	Appendage Morphogenesis	0.000559	Yes	SIX1 (4.56), SIX4 (3.36), HMGA2 (2.8), GDF5 (2.74), LIN28B (2.59)
GO:0035108	Limb Morphogenesis	0.000559	Yes	SIX1 (4.56), SIX4 (3.36), HMGA2 (2.8), GDF5 (2.74), LIN28B (2.59)
ENSG00000164695	CHMP4C protein complex	0.000563	Yes	MTMR11 (3.91), UQCC (3.11), NCAPG (3.02), STAU1 (2.84), CSE1L (2.51)
MP:0004471	Short Nasal Bone	0.000567	Yes	ACAN (8.99), OMD (6.99), PTCH1 (5.23), HHIP (4.85), OGN (3.95)
DEPICT (‘Data-driven Expression-Prioritized Integration for Complex Traits’) was used to assess whether genes in associated loci (association P < 1 x 10-5) enriched for any of 14,461 reconstituted gene sets. Column A lists identifiers of reconstituted gene sets: GO (Gene Ontology database), MP (Mouse Genome Project database), Reactome (REACTOME), ENSG (InWeb protein-protein interaction database) …
